# Supplementary material for: Full-length transcriptome analysis reveals the mechanism of acupuncture at PC6 improves cardiac function in myocardial ischemia model
Source: Chin Med. 2021 Jul 8;16:55. doi: 10.1186/s13020-021-00465-8 (PMC8268520; doi:10.1186/s13020-021-00465-8)
Supplement: Supplementary file 1 — Additional file 1: Table S1. The differentially expressed genes in MI group compared to Control group. [file 13020_2021_465_MOESM1_ESM.xlsx]

## Sheet: down-regulated
#ID	gene_name	Pvalue	log2FC	regulated
ONT.900	ONT.900	2.41e-07	-4.28519	down
ONT.8131	ONT.8131	2.16e-07	-4.22715	down
ENSMUSG00000063919	Srrm4	0.000231711	-4.15885	down
ENSMUSG00000003477	Inmt	5.31e-05	-4.14558	down
ENSMUSG00000020435	Osbp2	3.12e-05	-4.06825	down
ENSMUSG00000023829	Slc22a1	1.16e-13	-3.91813	down
ENSMUSG00000006587	Snai3	9.61e-08	-3.87991	down
ONT.4273	NONMMUG021259.2(-/NONCODE)	6.96e-10	-3.7466	down
ENSMUSG00000067242	Lgi1	1.13e-05	-3.58005	down
ONT.8236	ENSMUSG00000110453(Gm32352/Ensembl),NONMMUG041744.2(-/NONCODE)	1.66e-07	-3.5418	down
ONT.8959	ONT.8959	0.00183724	-3.49427	down
ONT.128	ONT.128	9.52e-18	-3.45459	down
ENSMUSG00000028307	Aldob	4.3e-05	-3.45371	down
ENSMUSG00000021913	Ogdhl	3.99e-13	-3.40522	down
ENSMUSG00000054958	Nt5c1a	0.00399757	-3.3732	down
ENSMUSG00000063415	Cyp26b1	0.00342761	-3.37221	down
ENSMUSG00000026971	Itgb6	0.00342761	-3.3722	down
ONT.16	ONT.16	0.00370892	-3.37212	down
ENSMUSG00000023176	Cpn2	2.12e-05	-3.2991	down
ONT.2186	ONT.2186	9.15e-11	-3.24761	down
ONT.5285	NONMMUG026329.2(-/NONCODE),NONMMUG026329.2(-/NONCODE)	5.35e-18	-3.24296	down
ENSMUSG00000074521	Gm14327	0.00636234	-3.23885	down
ENSMUSG00000047844	Bex4	0.00636234	-3.23882	down
ENSMUSG00000044405	Adig	4.04e-05	-3.21814	down
ENSMUSG00000023828	Slc22a3	4.65e-05	-3.21779	down
ENSMUSG00000078963	Hsbp1l1	6.21e-08	-3.21137	down
ONT.873	ONT.873	0.000153968	-3.13269	down
ENSMUSG00000027820	Mme	7.68e-05	-3.13241	down
ENSMUSG00000031958	Ldhd	6.38e-19	-3.12396	down
ENSMUSG00000026819	Slc25a25	0.0117405	-3.09192	down
ENSMUSG00000047171	Helt	0.000145846	-3.04123	down
ENSMUSG00000056598	Drc3	9.48e-05	-3.03302	down
ENSMUSG00000073752	Gm10570	5.8e-05	-3.01586	down
ONT.241	NONMMUG002586.2(-/NONCODE)	8.15e-08	-2.96883	down
ENSMUSG00000042045	Sln	0.0215155	-2.92826	down
ENSMUSG00000029862	Clcn1	0.0215155	-2.92826	down
ENSMUSG00000038180	Spag4	0.0215155	-2.92826	down
ENSMUSG00000024558	Mapk4	0.0215155	-2.92824	down
ONT.2842	ENSMUSG00000116066(Gm49477/Ensembl),NONMMUG015572.2(-/NONCODE)	2.39e-37	-2.92614	down
ENSMUSG00000045573	Penk	0.00142787	-2.91684	down
ONT.4724	NONMMUG022159.2(-/NONCODE)	8.37e-05	-2.91296	down
ENSMUSG00000054206	Gzmm	1.11e-10	-2.89014	down
ONT.2185	NONMMUG011780.2(-/NONCODE),NONMMUG011780.2(-/NONCODE),NONMMUG011780.2(-/NONCODE)	7.61e-14	-2.87793	down
ONT.158	ONT.158	3.16e-07	-2.87332	down
ENSMUSG00000007122	Casq1	9.32e-05	-2.85243	down
ENSMUSG00000020333	Acsl6	0.00120311	-2.84175	down
ONT.4368	ONT.4368	0.000980458	-2.83949	down
ENSMUSG00000055546	Timd4	0.000980458	-2.83948	down
ENSMUSG00000022994	Adcy6	0.00928744	-2.83095	down
ENSMUSG00000029208	Guf1	4.67e-05	-2.8239	down
ONT.2393	ENSMUSG00000114241(Gm30108/Ensembl),NONMMUG012336.2(-/NONCODE)	0.0150655	-2.82343	down
ONT.7758	ONT.7758	2.73e-07	-2.82103	down
ENSMUSG00000074652	Myh7b	2.65e-08	-2.82064	down
ENSMUSG00000027792	Bche	0.000493363	-2.78992	down
ENSMUSG00000039652	Cpeb3	2.84e-12	-2.78868	down
ONT.3728	NONMMUG018703.2(-/NONCODE),NONMMUG018703.2(-/NONCODE)	1.65e-08	-2.78787	down
ENSMUSG00000068079	Tcf15	0.000775783	-2.76571	down
ENSMUSG00000044676	Zfp612	1.38e-06	-2.75511	down
ONT.755	ONT.755	0.00132364	-2.75335	down
ONT.9040	NONMMUG045934.2(-/NONCODE)	1.97e-06	-2.75201	down
ENSMUSG00000074240	Cib3	0.0391052	-2.74367	down
ENSMUSG00000027438	Napb	0.0391052	-2.74365	down
ENSMUSG00000037826	Ppm1k	1.54e-05	-2.7262	down
ENSMUSG00000038403	Hfe2	5.61e-13	-2.72489	down
ENSMUSG00000061100	Retnla	3.21e-10	-2.72327	down
ENSMUSG00000019158	Tmem160	8.44e-06	-2.72125	down
ONT.8149	ONT.8149	4.63e-08	-2.71746	down
ONT.3340	ONT.3340	0.000652026	-2.71339	down
ONT.8460	NONMMUG043774.2(-/NONCODE)	4.08e-07	-2.70722	down
ENSMUSG00000056973	Ces1d	2.61e-36	-2.70589	down
ENSMUSG00000027273	Snap25	0.00682797	-2.67386	down
ENSMUSG00000015337	Endog	3.02e-07	-2.66287	down
ONT.1920	ONT.1920	6.51e-05	-2.66008	down
ENSMUSG00000090799	Klhl33	7.32e-08	-2.64986	down
ONT.757	ONT.757	4.55e-06	-2.61989	down
ENSMUSG00000021719	Rgs7bp	0.00371489	-2.61841	down
ENSMUSG00000099908	Gm28539	1.06e-07	-2.60403	down
ENSMUSG00000051627	Hist1h1e	0.0243566	-2.60257	down
ONT.6545	ONT.6545	0.00164659	-2.58972	down
ENSMUSG00000036278	Macrod1	7.69e-12	-2.57856	down
ENSMUSG00000033405	Nudt15	7.56e-06	-2.57139	down
ENSMUSG00000002500	Rpl3l	1.45e-36	-2.56017	down
ENSMUSG00000040794	C1qtnf4	2.4e-14	-2.55866	down
ENSMUSG00000078486	Perm1	9.9e-28	-2.55682	down
ONT.599	ONT.599	9.8e-05	-2.55099	down
ENSMUSG00000056494	Cngb3	1.22e-06	-2.54827	down
ENSMUSG00000024376	Epb41l4a	0.00106103	-2.54584	down
ENSMUSG00000021102	Glrx5	1.09e-07	-2.54451	down
ENSMUSG00000024471	Myot	5.91e-08	-2.54196	down
ENSMUSG00000045102	Poln	0.00134831	-2.53991	down
ENSMUSG00000034903	Cobll1	1.5e-06	-2.53135	down
ENSMUSG00000025815	Dhtkd1	0.00632163	-2.52948	down
ENSMUSG00000030317	Timp4	3e-14	-2.52039	down
ENSMUSG00000024871	Doc2g	1.1e-34	-2.50797	down
ONT.8329	ENSMUSG00000110922(Gm35177/Ensembl),NONMMUG042525.2(-/NONCODE),NONMMUG042525.2(-/NONCODE)	0.000279347	-2.50788	down
ONT.6432	NONMMUG032832.3(-/NONCODE),NONMMUG032832.3(-/NONCODE)	9.15e-11	-2.50714	down
ENSMUSG00000041193	Pla2g5	1.21e-26	-2.50487	down
ENSMUSG00000004748	Mtfp1	8.98e-37	-2.49454	down
ENSMUSG00000048478	Spata33	4.22e-19	-2.48816	down
ONT.8710	ONT.8710	7.59e-08	-2.4829	down
ENSMUSG00000038295	Atg9b	0.0225033	-2.47151	down
ENSMUSG00000040706	Agmat	0.0225033	-2.4715	down
ENSMUSG00000025481	Urah	0.0225033	-2.4715	down
ENSMUSG00000074217	2210011C24Rik	0.0311889	-2.46589	down
ENSMUSG00000024726	Carnmt1	5.4e-05	-2.46482	down
ENSMUSG00000038526	Car14	2.76e-32	-2.4508	down
ONT.6192	NONMMUG033388.2(-/NONCODE),NONMMUG033388.2(-/NONCODE),NONMMUG033388.2(-/NONCODE)	1.77e-36	-2.4483	down
ONT.7547	ONT.7547	0.000126068	-2.44784	down
ENSMUSG00000033024	Klra9	3.27e-06	-2.4456	down
ENSMUSG00000055632	Hmcn2	0.00262715	-2.44509	down
ENSMUSG00000026304	Rab17	0.00332074	-2.44236	down
ENSMUSG00000001227	Sema6b	0.00730428	-2.44121	down
ENSMUSG00000022519	Srl	2.75e-13	-2.43536	down
ONT.120	NONMMUG001372.2(-/NONCODE)	0.000225256	-2.42796	down
ENSMUSG00000045629	Sh3tc2	0.00111467	-2.42547	down
ONT.4231	ONT.4231	1.58e-29	-2.42246	down
ENSMUSG00000029499	Pxmp2	7.18e-06	-2.41973	down
ENSMUSG00000032680	6820408C15Rik	6.38e-05	-2.41482	down
ENSMUSG00000043122	A530016L24Rik	3.27e-14	-2.41344	down
ENSMUSG00000116207	Nnt	5.22e-25	-2.413	down
ENSMUSG00000011305	Plin5	1.28e-23	-2.41102	down
ENSMUSG00000026532	Spta1	1.42e-06	-2.40793	down
ENSMUSG00000042115	Klhdc8a	3.53e-07	-2.4034	down
ENSMUSG00000005628	Tmod4	4.53e-17	-2.40173	down
ENSMUSG00000004035	Gstm7	1.4e-20	-2.39848	down
ENSMUSG00000045776	Lrtm1	1.35e-28	-2.38795	down
ENSMUSG00000025453	Nnt	4.18e-44	-2.38754	down
ENSMUSG00000036880	Acaa2	7.79e-34	-2.38529	down
ONT.5771	ONT.5771	1.66e-09	-2.3779	down
ENSMUSG00000030747	Dgat2	1.39e-53	-2.37722	down
ENSMUSG00000045201	Lrrc3b	1.6e-10	-2.37709	down
ENSMUSG00000021456	Fbp2	5.1e-17	-2.36964	down
ENSMUSG00000036186	Fam69b	3.06e-06	-2.36672	down
ONT.7901	ONT.7901	2.87e-19	-2.36579	down
ENSMUSG00000058498	Rnf207	4.07e-15	-2.36445	down
ENSMUSG00000057606	Colq	7.39e-06	-2.3597	down
ENSMUSG00000064363	mt-Nd4	1.06e-12	-2.35961	down
ENSMUSG00000025911	Adhfe1	9.24e-32	-2.35407	down
ENSMUSG00000026853	Crat	1.07e-48	-2.35251	down
ENSMUSG00000031461	Myom2	2.03e-20	-2.3522	down
ENSMUSG00000026610	Esrrg	0.0236932	-2.35141	down
ENSMUSG00000022595	Lypd2	0.00146448	-2.35025	down
ONT.411	ONT.411	1.02e-09	-2.34972	down
ENSMUSG00000066842	Hmcn1	0.00101447	-2.34927	down
ENSMUSG00000030972	Acsm5	0.00550008	-2.34749	down
ONT.5715	ONT.5715	3.99e-09	-2.34538	down
ENSMUSG00000021898	Asb14	1.27e-26	-2.34451	down
ONT.1768	ENSMUSG00000113735(Gm48607/Ensembl),NONMMUG008556.3(-/NONCODE)	0.00222583	-2.34303	down
ENSMUSG00000010175	Prox1	6.52e-08	-2.34273	down
ONT.4918	ONT.4918	0.0063774	-2.3401	down
ENSMUSG00000035606	Ky	0.00614112	-2.33864	down
ENSMUSG00000063296	Tmem117	5.3e-07	-2.33613	down
ENSMUSG00000000889	Dbh	4.66e-09	-2.3328	down
ENSMUSG00000027499	Pkia	1.92e-34	-2.33186	down
ENSMUSG00000048065	Cyb5r2	0.0230907	-2.33184	down
ENSMUSG00000053964	Lgals4	1.72e-11	-2.33089	down
ENSMUSG00000078716	Tmem8b	0.0170259	-2.32923	down
ENSMUSG00000015093	Clic3	0.0405513	-2.3253	down
ENSMUSG00000054204	Alkal2	0.0386313	-2.32456	down
ENSMUSG00000095253	Zfp799	0.0386313	-2.32455	down
ENSMUSG00000036218	Pdzrn4	0.0386313	-2.32454	down
ONT.8587	ENSMUSG00000111867(Gm31013/Ensembl),NONMMUG042374.2(-/NONCODE)	3.56e-10	-2.32428	down
ENSMUSG00000030399	Ckm	1.55e-46	-2.32258	down
ONT.129	ONT.129	2.8e-11	-2.32152	down
ONT.7205	ONT.7205	0.02146	-2.31607	down
ENSMUSG00000007279	Scube2	2.59e-22	-2.31234	down
ONT.3395	ONT.3395	0.00136059	-2.3037	down
ENSMUSG00000026650	Meig1	6.99e-11	-2.29484	down
ENSMUSG00000038239	Hrc	1.44e-37	-2.29079	down
ENSMUSG00000001334	Fndc5	9.91e-18	-2.28596	down
ENSMUSG00000002032	Tmem25	2.97e-10	-2.28569	down
ENSMUSG00000022442	Ttll1	1.86e-25	-2.28254	down
ENSMUSG00000054745	Gm9955	0.00279325	-2.2811	down
ENSMUSG00000019864	Rtn4ip1	7.51e-14	-2.27867	down
ENSMUSG00000046603	Tcaim	1.24e-23	-2.27756	down
ENSMUSG00000014503	Pkd2l2	2.71e-12	-2.2701	down
ENSMUSG00000024442	Dele1	1.04e-13	-2.27006	down
ENSMUSG00000030541	Idh2	2.95e-33	-2.26808	down
ENSMUSG00000028737	Aldh4a1	1.73e-28	-2.26619	down
ENSMUSG00000053898	Ech1	1.45e-25	-2.26237	down
ENSMUSG00000048582	Gja3	2.22e-08	-2.25823	down
ENSMUSG00000040740	Slc25a34	2.63e-16	-2.2541	down
ENSMUSG00000064341	mt-Nd1	4.27e-23	-2.24636	down
ENSMUSG00000020836	Coro6	1.4e-25	-2.24426	down
ENSMUSG00000005220	Corin	5.68e-09	-2.23862	down
ONT.8756	ONT.8756	1.02e-06	-2.23585	down
ENSMUSG00000044364	Tmem74b	1.5e-05	-2.22969	down
ONT.7376	ENSMUSG00000109635(Gm45670/Ensembl),NONMMUG039505.2(-/NONCODE)	2.51e-15	-2.22797	down
ENSMUSG00000059447	Hadhb	4.02e-39	-2.22572	down
ENSMUSG00000029343	Crybb1	0.0302222	-2.22331	down
ENSMUSG00000025885	Myo5b	0.00115202	-2.21523	down
ENSMUSG00000000340	Dbt	4.02e-05	-2.21371	down
ENSMUSG00000000805	Car4	5.2e-11	-2.21321	down
ENSMUSG00000042251	Pm20d1	3.46e-06	-2.21316	down
ENSMUSG00000050541	Adra1b	8.68e-06	-2.21001	down
ENSMUSG00000071540	3425401B19Rik	0.000329199	-2.20958	down
ONT.3305	ONT.3305	1.12e-31	-2.20377	down
ENSMUSG00000064367	mt-Nd5	8.46e-11	-2.19894	down
ENSMUSG00000028383	Hsdl2	6.26e-28	-2.19463	down
ONT.8741	ONT.8741	0.000408633	-2.19441	down
ONT.1980	ONT.1980	1.28e-11	-2.19167	down
ENSMUSG00000090223	Pcp4	0.00950091	-2.18885	down
ENSMUSG00000032267	Usp28	2.9e-18	-2.18808	down
ONT.5431	NONMMUG027707.2(-/NONCODE)	2.49e-11	-2.18643	down
ENSMUSG00000047843	Bri3	1.28e-05	-2.18557	down
ENSMUSG00000042686	Jph1	0.00430018	-2.17641	down
ENSMUSG00000027332	Ivd	3.02e-36	-2.17509	down
ENSMUSG00000030433	Sbk2	5.13e-07	-2.17391	down
ENSMUSG00000021622	Ckmt2	3.14e-33	-2.17151	down
ENSMUSG00000026489	Coq8a	1.23e-34	-2.16951	down
ENSMUSG00000025019	Lcor	0.00927134	-2.16821	down
ONT.1299	NONMMUG007877.2(-/NONCODE),NONMMUG007877.2(-/NONCODE)	2.15e-18	-2.16558	down
ENSMUSG00000042961	Egflam	2.16e-06	-2.16253	down
ENSMUSG00000021219	Rgs6	0.000995894	-2.15887	down
ENSMUSG00000022383	Ppara	1.55e-06	-2.15701	down
ENSMUSG00000032105	Pdzd3	2.36e-08	-2.1563	down
ENSMUSG00000020747	Tmem94	8.76e-10	-2.14694	down
ENSMUSG00000044086	Lmod3	1.02e-22	-2.1449	down
ENSMUSG00000021238	Aldh6a1	1.33e-31	-2.14449	down
ENSMUSG00000038801	Scgb1c1	5.72e-25	-2.1441	down
ENSMUSG00000048416	Mlf1	3.6e-30	-2.14271	down
ENSMUSG00000020456	Ogdh	6.85e-33	-2.14269	down
ENSMUSG00000044951	Mylk4	1.14e-06	-2.14197	down
ENSMUSG00000018796	Acsl1	7.02e-31	-2.14084	down
ONT.2563	ENSMUSG00000115391(Gm49123/Ensembl),NONMMUG012788.3(-/NONCODE)	0.00265065	-2.14068	down
ENSMUSG00000029381	Shroom3	4.55e-14	-2.13879	down
ENSMUSG00000029772	Ahcyl2	0.00183594	-2.13739	down
ENSMUSG00000042607	Asb4	0.00155351	-2.13725	down
ENSMUSG00000002346	Slc25a42	0.0062274	-2.13472	down
ENSMUSG00000039891	Txlnb	1.55e-25	-2.1341	down
ENSMUSG00000015843	Rxrg	3.83e-19	-2.1331	down
ENSMUSG00000038807	Rap1gap2	8.88e-06	-2.13232	down
ENSMUSG00000031286	Glt28d2	0.000101675	-2.1321	down
ENSMUSG00000066319	Rtp3	2.81e-05	-2.13136	down
ENSMUSG00000024617	Camk2a	1.17e-06	-2.1256	down
ENSMUSG00000062908	Acadm	1.76e-30	-2.12302	down
ENSMUSG00000042529	Kcnj12	0.0421776	-2.1226	down
ENSMUSG00000027984	Hadh	1.55e-37	-2.12248	down
ONT.796	ONT.796	2.98e-08	-2.11981	down
ENSMUSG00000013936	Myl2	5.96e-26	-2.11743	down
ENSMUSG00000028607	Cpt2	1.68e-43	-2.11695	down
ENSMUSG00000021731	Mrps30	0.000229475	-2.11351	down
ENSMUSG00000065947	mt-Nd4l	4.87e-16	-2.11289	down
ENSMUSG00000031671	Setd6	0.000919496	-2.11183	down
ENSMUSG00000038663	Fsd2	4.73e-26	-2.11168	down
ENSMUSG00000037818	Abhd18	7.23e-18	-2.11093	down
ONT.375	ONT.375	1.32e-12	-2.10911	down
ENSMUSG00000068011	Mkrn2os	0.0138163	-2.10759	down
ONT.4156	ONT.4156	0.0221181	-2.10701	down
ENSMUSG00000074001	Klhl40	1.18e-06	-2.10694	down
ENSMUSG00000025813	Homer2	1.13e-06	-2.10671	down
ENSMUSG00000018574	Acadvl	8.93e-41	-2.10307	down
ENSMUSG00000028669	Pithd1	0.000247825	-2.09793	down
ONT.6525	ONT.6525	0.000425994	-2.09356	down
ENSMUSG00000022546	Gpt	2.63e-12	-2.09198	down
ENSMUSG00000031633	Slc25a4	2.42e-27	-2.08947	down
ONT.6236	ONT.6236	3.74e-05	-2.08947	down
ENSMUSG00000061462	Obscn	3.69e-28	-2.08691	down
ENSMUSG00000025745	Hadha	2.59e-42	-2.08242	down
ENSMUSG00000002781	Tmem143	1.05e-08	-2.0817	down
ENSMUSG00000003476	Crhr2	3.2e-08	-2.07719	down
ONT.8411	NONMMUG043162.2(-/NONCODE)	5.2e-10	-2.07504	down
ENSMUSG00000050821	Fam131a	1.51e-14	-2.07304	down
ONT.5281	ONT.5281	8.73e-16	-2.07239	down
ENSMUSG00000030246	Ldhb	7.57e-25	-2.07134	down
ENSMUSG00000029456	Acad10	0.0143434	-2.07099	down
ENSMUSG00000023439	Gnb3	6.03e-05	-2.06697	down
ENSMUSG00000019945	Cabcoco1	2.1e-08	-2.06282	down
ENSMUSG00000032602	Slc25a20	2.54e-29	-2.06254	down
ENSMUSG00000078937	Cpt1b	1.24e-33	-2.06188	down
ENSMUSG00000026202	Tuba4a	7.36e-13	-2.06063	down
ENSMUSG00000059741	Myl3	4.29e-25	-2.05858	down
ENSMUSG00000020811	Wscd1	0.00651227	-2.05191	down
ENSMUSG00000039114	Nrn1	2.5e-08	-2.05134	down
ENSMUSG00000028621	Cyb5rl	9.66e-11	-2.04709	down
ENSMUSG00000041977	Arhgef11	7.82e-05	-2.04699	down
ENSMUSG00000042647	Acad12	2.05e-17	-2.04138	down
ENSMUSG00000041134	Cyyr1	0.002019	-2.04104	down
ENSMUSG00000025175	Fn3k	1.41e-11	-2.04021	down
ENSMUSG00000066975	Cryba4	5.99e-11	-2.03802	down
ONT.1820	ONT.1820	1.9e-12	-2.03718	down
ENSMUSG00000064368	mt-Nd6	4.31e-26	-2.03705	down
ENSMUSG00000022594	Lynx1	1.44e-26	-2.03471	down
ENSMUSG00000002007	Srpk3	7.7e-17	-2.03444	down
ENSMUSG00000026664	Phyh	1.02e-28	-2.03422	down
ENSMUSG00000004789	Dlst	8.9e-38	-2.03118	down
ENSMUSG00000031782	Coq9	1.03e-40	-2.03039	down
ENSMUSG00000032047	Acat1	2.53e-30	-2.02929	down
ENSMUSG00000060600	Eno3	2.38e-29	-2.0285	down
ENSMUSG00000024132	Eci1	9.43e-27	-2.02424	down
ENSMUSG00000033044	Dhrs7c	2.82e-20	-2.02192	down
ONT.706	ENSMUSG00000052291(5330438D12Rik/Ensembl),NONMMUG004752.3(-/NONCODE)	0.00665554	-2.01877	down
ENSMUSG00000070803	Cited4	0.00145331	-2.01846	down
ENSMUSG00000079508	Apoo	4.09e-18	-2.01828	down
ENSMUSG00000042717	Ppp1r3a	0.000108484	-2.01392	down
ENSMUSG00000018428	Akap1	2.65e-08	-2.00857	down
ONT.3749	ONT.3749	7.6e-05	-2.00798	down
ENSMUSG00000037709	Fam13a	0.000204229	-2.00779	down
ENSMUSG00000038204	Asb10	5.54e-25	-2.00705	down
ENSMUSG00000117338	RPS10-NUDT3	1.88e-12	-2.00663	down
ENSMUSG00000027406	Idh3b	7.43e-36	-2.00275	down
ENSMUSG00000029020	Mfn2	1.24e-23	-2.00142	down
ONT.1921	ENSMUSG00000113975(Gm36372/Ensembl),NONMMUG008557.2(-/NONCODE),NONMMUG008557.2(-/NONCODE),NONMMUG008557.2(-/NONCODE),NONMMUG008557.2(-/NONCODE)	4.15e-10	-2.00136	down
ENSMUSG00000071342	Lsmem1	1.45e-07	-1.99807	down
ONT.6975	ENSMUSG00000101655(2310040G24Rik/Ensembl),NONMMUG077744.2(-/NONCODE),NONMMUG077744.2(-/NONCODE)	7.22e-16	-1.99592	down
ENSMUSG00000038967	Pdk2	1.27e-24	-1.98646	down
ENSMUSG00000025221	Kcnip2	7.47e-17	-1.98642	down
ENSMUSG00000020475	Pgam2	1.95e-22	-1.98624	down
ENSMUSG00000029432	Nipsnap2	9.85e-32	-1.98035	down
ENSMUSG00000060882	Kcnd2	0.00443237	-1.97791	down
ENSMUSG00000026778	Prkcq	0.0331161	-1.97777	down
ENSMUSG00000016386	Mpped2	9.5e-05	-1.97452	down
ONT.85	NONMMUG046981.2(-/NONCODE)	5.75e-05	-1.97383	down
ENSMUSG00000043719	Col6a6	0.0127626	-1.97158	down
ENSMUSG00000041361	Myzap	2.06e-32	-1.97106	down
ENSMUSG00000026409	Pfkfb2	4.12e-07	-1.96768	down
ENSMUSG00000047511	Olfr1396	0.00502432	-1.9674	down
ONT.3984	ONT.3984	0.00167173	-1.96598	down
ENSMUSG00000035458	Tnni3	5.21e-24	-1.96554	down
ENSMUSG00000064280	Ccdc146	0.000120302	-1.96552	down
ENSMUSG00000028690	Mmachc	0.00960049	-1.9643	down
ENSMUSG00000021200	Asb2	9.49e-23	-1.96357	down
ENSMUSG00000040396	Abhd13	0.0453891	-1.96292	down
ENSMUSG00000028396	2310002L09Rik	8.72e-16	-1.96291	down
ENSMUSG00000024331	Dsc2	0.00204548	-1.96139	down
ONT.7630	ONT.7630	0.0109522	-1.96006	down
ENSMUSG00000033396	Spg11	0.0446988	-1.95852	down
ENSMUSG00000060002	Chpt1	5.59e-13	-1.95776	down
ENSMUSG00000030357	Fkbp4	5.7e-32	-1.95686	down
ENSMUSG00000025478	Dpysl4	0.0300825	-1.95467	down
ENSMUSG00000024206	Rfx2	0.0462616	-1.9524	down
ENSMUSG00000048486	Fitm2	3.25e-12	-1.95146	down
ENSMUSG00000027809	Etfdh	8.44e-38	-1.95043	down
ENSMUSG00000074623	Gm826	6e-11	-1.94858	down
ENSMUSG00000094439	Gm21969	0.002734	-1.94667	down
ENSMUSG00000029158	Yipf7	6.57e-31	-1.94621	down
ENSMUSG00000022477	Aco2	1.44e-37	-1.94564	down
ENSMUSG00000031672	Got2	7.79e-28	-1.94475	down
ENSMUSG00000014606	Slc25a11	4.71e-32	-1.94341	down
ENSMUSG00000089865	Gm44503	9.38e-07	-1.94233	down
ENSMUSG00000040752	Myh6	3.04e-34	-1.94219	down
ENSMUSG00000058997	Vwa8	9.26e-12	-1.94153	down
ENSMUSG00000024869	Gm49405	5.92e-20	-1.94085	down
ENSMUSG00000029575	Mmab	7.02e-16	-1.93857	down
ENSMUSG00000030319	Cand2	7.64e-06	-1.93828	down
ENSMUSG00000033065	Pfkm	3.74e-36	-1.93789	down
ENSMUSG00000040653	Ppp1r14c	4.76e-11	-1.93591	down
ENSMUSG00000046814	Gchfr	4.56e-05	-1.93566	down
ONT.2318	NONMMUG089953.1(-/NONCODE)	0.000817818	-1.93072	down
ENSMUSG00000042359	Osbpl6	0.000115363	-1.92825	down
ENSMUSG00000021265	Slc25a29	0.000248688	-1.92775	down
ENSMUSG00000040086	Tnni3k	1.17e-15	-1.924	down
ENSMUSG00000025651	Uqcrc1	8.78e-33	-1.92349	down
ENSMUSG00000003526	Prodh	1.38e-12	-1.92233	down
ENSMUSG00000017756	Slc12a7	2.07e-08	-1.92203	down
ENSMUSG00000044067	Gpr22	3.2e-07	-1.92033	down
ENSMUSG00000029804	Herc3	3.83e-07	-1.91795	down
ENSMUSG00000032352	Lrrc1	0.000303773	-1.91612	down
ENSMUSG00000049537	Tecrl	4.15e-06	-1.91546	down
ENSMUSG00000062329	Cytl1	4.01e-06	-1.91536	down
ENSMUSG00000064370	mt-Cytb	9.14e-09	-1.91438	down
ENSMUSG00000025092	Hspa12a	4.66e-06	-1.91295	down
ENSMUSG00000027668	Mfn1	1.1e-25	-1.91093	down
ENSMUSG00000034220	Gpc1	3.45e-15	-1.9087	down
ENSMUSG00000031147	Magix	2.51e-06	-1.9066	down
ENSMUSG00000034066	Farp2	0.00369185	-1.90619	down
ENSMUSG00000026096	Osgepl1	2.21e-23	-1.90586	down
ENSMUSG00000028278	Rragd	9.56e-10	-1.9056	down
ENSMUSG00000032314	Etfa	1.8e-33	-1.90525	down
ENSMUSG00000091937	Gm3646	0.000101551	-1.90448	down
ENSMUSG00000022797	Tfrc	2.77e-07	-1.9029	down
ENSMUSG00000037032	Apbb1	3.2e-27	-1.90113	down
ENSMUSG00000031698	Mylk3	1.11e-36	-1.89913	down
ENSMUSG00000044499	Hs3st5	0.00420544	-1.89904	down
ENSMUSG00000020639	Pfn4	0.00832073	-1.89603	down
ENSMUSG00000032786	Alas1	6.61e-29	-1.89365	down
ENSMUSG00000028773	Fabp3	1.66e-18	-1.8931	down
ENSMUSG00000027709	Mccc1	2.34e-10	-1.89161	down
ENSMUSG00000040648	Ppip5k2	2e-11	-1.88563	down
ENSMUSG00000034245	Hdac11	0.00932727	-1.88556	down
ENSMUSG00000056666	Retsat	4.08e-15	-1.88277	down
ENSMUSG00000027452	Acss1	1.23e-12	-1.88275	down
ONT.5280	NONMMUG026157.2(-/NONCODE)	0.000120251	-1.8825	down
ENSMUSG00000026784	Pdss1	3.79e-15	-1.88194	down
ENSMUSG00000004610	Etfb	1.88e-20	-1.88184	down
ONT.6022	ONT.6022	0.000122852	-1.88173	down
ENSMUSG00000034842	Art3	5.81e-22	-1.88113	down
ENSMUSG00000005683	Cs	6.98e-26	-1.87995	down
ENSMUSG00000049038	Mterf2	2.49e-16	-1.87956	down
ENSMUSG00000039611	Tmem246	3.05e-22	-1.87938	down
ENSMUSG00000036225	Kctd1	0.00741266	-1.87929	down
ENSMUSG00000029263	Pigg	0.000916512	-1.87797	down
ENSMUSG00000063428	Ddo	2.96e-16	-1.87008	down
ONT.2454	ONT.2454	1.61e-17	-1.86694	down
ENSMUSG00000039063	Echdc3	1.59e-15	-1.86511	down
ENSMUSG00000034910	Pygo1	0.0177944	-1.86478	down
ENSMUSG00000026260	Ndufa10	1.15e-28	-1.86413	down
ENSMUSG00000047746	Fbxo40	5.32e-07	-1.86382	down
ENSMUSG00000021255	Esrrb	0.000598191	-1.86359	down
ENSMUSG00000021476	Habp4	0.000586402	-1.8632	down
ENSMUSG00000038594	Cep85l	0.02283	-1.85989	down
ENSMUSG00000024968	Rcor2	0.0213214	-1.85903	down
ENSMUSG00000023473	Celsr3	0.0213214	-1.85901	down
ENSMUSG00000030048	Gkn3	0.0236802	-1.85811	down
ENSMUSG00000020658	Efr3b	0.0248792	-1.8569	down
ENSMUSG00000013539	Tango2	2.66e-31	-1.8567	down
ENSMUSG00000027784	Ppm1l	4.92e-05	-1.85603	down
ENSMUSG00000018566	Slc2a4	1.91e-21	-1.85399	down
ENSMUSG00000022040	Ephx2	2.5e-24	-1.85208	down
ENSMUSG00000015365	Mov10l1	2.55e-18	-1.85175	down
ENSMUSG00000050919	Zfp366	0.0472907	-1.85041	down
ENSMUSG00000003934	Efnb3	0.000892023	-1.84887	down
ENSMUSG00000071573	Rnls	4.39e-07	-1.84502	down
ENSMUSG00000023951	Vegfa	3.06e-07	-1.84493	down
ENSMUSG00000042109	Csdc2	6.79e-18	-1.84357	down
ENSMUSG00000064351	mt-Co1	1.51e-23	-1.84115	down
ENSMUSG00000029469	Ift81	5.62e-19	-1.8404	down
ENSMUSG00000028207	Asph	5.1e-22	-1.8401	down
ENSMUSG00000022235	Cmbl	7.19e-21	-1.83932	down
ENSMUSG00000001604	Tcea3	2.14e-24	-1.83882	down
ENSMUSG00000064356	mt-Atp8	7.96e-21	-1.83617	down
ENSMUSG00000026004	Kansl1l	0.00388068	-1.83407	down
ENSMUSG00000053199	Arhgap20	0.000590449	-1.83102	down
ENSMUSG00000038583	Pln	1.24e-20	-1.83026	down
ENSMUSG00000038462	Uqcrfs1	2.64e-20	-1.83026	down
ENSMUSG00000039670	Oxld1	8.74e-20	-1.82937	down
ENSMUSG00000030785	Cox6a2	4.04e-15	-1.82923	down
ENSMUSG00000039835	Nhsl1	0.00966871	-1.82822	down
ENSMUSG00000031299	Pdha1	1.95e-29	-1.82774	down
ENSMUSG00000021226	Acot2	0.000409754	-1.82719	down
ENSMUSG00000062944	9130023H24Rik	0.0446947	-1.82672	down
ENSMUSG00000044501	Zfp758	0.0386313	-1.82628	down
ENSMUSG00000032558	Nphp3	0.0386313	-1.82628	down
ENSMUSG00000032315	Cyp1a1	0.0386313	-1.82626	down
ENSMUSG00000008435	Rdh13	0.0386313	-1.82626	down
ENSMUSG00000040136	Abcc8	8.16e-06	-1.82602	down
ENSMUSG00000021557	Agtpbp1	2.17e-07	-1.82598	down
ENSMUSG00000043913	Ccdc60	0.04378	-1.82365	down
ENSMUSG00000020684	Rasl10b	0.000696887	-1.82346	down
ENSMUSG00000030887	Pdzd9	0.000117919	-1.82265	down
ENSMUSG00000025486	Sirt3	2.57e-19	-1.81818	down
ENSMUSG00000021573	Tppp	0.000934739	-1.81708	down
ENSMUSG00000028919	Arhgef19	3.19e-09	-1.81571	down
ENSMUSG00000042148	Cox10	3.01e-17	-1.81438	down
ENSMUSG00000026526	Fh1	3.13e-27	-1.81408	down
ENSMUSG00000004043	Stat5a	1.69e-05	-1.81252	down
ENSMUSG00000026003	Acadl	2.84e-26	-1.81175	down
ENSMUSG00000026858	Miga2	5.41e-10	-1.81074	down
ENSMUSG00000034789	Rab24	0.00195881	-1.80826	down
ONT.6367	ONT.6367	0.0120428	-1.80748	down
ENSMUSG00000107482	Gm45233	6.89e-12	-1.80603	down
ENSMUSG00000040112	Mrps35	5.35e-30	-1.80586	down
ENSMUSG00000031425	Plp1	0.00113272	-1.80585	down
ENSMUSG00000031204	Asb12	3.43e-05	-1.8038	down
ENSMUSG00000061533	Cep128	1.92e-05	-1.80375	down
ENSMUSG00000028086	Fbxw7	8.54e-14	-1.80261	down
ENSMUSG00000017713	Tha1	4.46e-05	-1.8023	down
ENSMUSG00000064358	mt-Co3	1.97e-10	-1.80222	down
ENSMUSG00000048967	Yjefn3	2.18e-11	-1.80208	down
ENSMUSG00000071335	Mfsd4b3	0.000601729	-1.79917	down
ENSMUSG00000030869	Ndufab1	7.42e-21	-1.79608	down
ENSMUSG00000022110	Sucla2	4.82e-24	-1.79549	down
ENSMUSG00000020321	Mdh1	1.86e-25	-1.79429	down
ENSMUSG00000018900	Slc22a5	5.57e-06	-1.79423	down
ENSMUSG00000039987	Phtf2	1.17e-05	-1.79251	down
ENSMUSG00000022219	Cideb	3.67e-05	-1.79052	down
ONT.5189	ONT.5189	0.0123106	-1.79051	down
ENSMUSG00000030087	Klf15	3.39e-06	-1.78994	down
ENSMUSG00000046997	Spsb4	0.0125355	-1.78208	down
ENSMUSG00000026639	Lamb3	2.77e-07	-1.78097	down
ENSMUSG00000022215	Fitm1	4.74e-13	-1.77993	down
ENSMUSG00000009863	Sdhb	4.3e-25	-1.77883	down
ENSMUSG00000026817	Ak1	3.55e-31	-1.77702	down
ENSMUSG00000025968	Ndufs1	3.33e-17	-1.77504	down
ENSMUSG00000064357	mt-Atp6	1.25e-18	-1.77445	down
ENSMUSG00000061808	Ttr	0.0368031	-1.77372	down
ENSMUSG00000020268	Lyrm7	4.07e-11	-1.77291	down
ENSMUSG00000031883	Car7	6.82e-06	-1.77202	down
ENSMUSG00000031734	Irx3	0.0121923	-1.76844	down
ENSMUSG00000026930	Gpsm1	2.28e-21	-1.76796	down
ENSMUSG00000022551	Cyc1	2.07e-24	-1.76747	down
ENSMUSG00000028223	Decr1	2.87e-33	-1.76708	down
ENSMUSG00000061838	Suclg2	4.16e-28	-1.76621	down
ENSMUSG00000024962	Vegfb	1.47e-15	-1.76619	down
ENSMUSG00000028959	Fastk	3.37e-31	-1.76577	down
ENSMUSG00000032199	Polr2m	1.44e-10	-1.76541	down
ENSMUSG00000026568	Mpc2	1.57e-21	-1.76482	down
ENSMUSG00000021868	Ppif	5.81e-26	-1.76374	down
ENSMUSG00000054021	Sirt5	2.66e-16	-1.76288	down
ONT.2894	ONT.2894	0.000603438	-1.76072	down
ENSMUSG00000053329	D10Jhu81e	5.2e-26	-1.7607	down
ENSMUSG00000020264	Slc36a2	3.98e-08	-1.76057	down
ENSMUSG00000027777	Schip1	4.86e-18	-1.75978	down
ENSMUSG00000047205	Dusp18	3.83e-06	-1.75897	down
ENSMUSG00000007216	Zfp775	3.08e-08	-1.75873	down
ENSMUSG00000032285	Dnaja4	0.000238538	-1.75716	down
ENSMUSG00000020326	Ccng1	1.08e-17	-1.75599	down
ONT.1010	NONMMUG005670.2(-/NONCODE)	9.34e-23	-1.75298	down
ENSMUSG00000026688	Mgst3	2.94e-18	-1.75239	down
ENSMUSG00000045100	Slc25a26	3.74e-07	-1.75227	down
ONT.71	ONT.71	0.00179763	-1.75199	down
ENSMUSG00000057176	Ccdc189	3.74e-06	-1.75131	down
ENSMUSG00000022525	Hrasls	2.47e-19	-1.74942	down
ENSMUSG00000033610	Pank1	0.00245777	-1.74928	down
ENSMUSG00000032263	Bckdhb	7.76e-15	-1.74886	down
ENSMUSG00000024127	Prepl	2.57e-07	-1.7475	down
ENSMUSG00000021646	Mccc2	8.8e-20	-1.74645	down
ONT.5818	NONMMUG029030.2(-/NONCODE)	1.39e-06	-1.74634	down
ENSMUSG00000006057	Atp5g1	1.24e-22	-1.74598	down
ENSMUSG00000044938	Klhl31	1.11e-14	-1.74482	down
ENSMUSG00000052738	Suclg1	4.11e-31	-1.74443	down
ENSMUSG00000025762	Larp1b	3.88e-09	-1.7414	down
ENSMUSG00000039763	Dnajc28	2.13e-10	-1.74091	down
ENSMUSG00000023809	Rps6ka2	0.00012955	-1.74076	down
ENSMUSG00000030621	Me3	3.27e-16	-1.74015	down
ENSMUSG00000037490	Slc2a12	0.0412422	-1.73961	down
ENSMUSG00000005882	Uqcc1	7.54e-16	-1.73908	down
ENSMUSG00000078670	Fam174b	4.41e-17	-1.739	down
ENSMUSG00000046408	1700067K01Rik	0.0385252	-1.73876	down
ENSMUSG00000035860	Cdhr3	0.0377349	-1.73786	down
ENSMUSG00000038844	Kif16b	0.00227557	-1.73768	down
ENSMUSG00000093805	Gal3st2b	0.0352237	-1.73697	down
ENSMUSG00000038624	Nepn	0.0352237	-1.73697	down
ENSMUSG00000024076	Vit	0.0352237	-1.73694	down
ENSMUSG00000027316	Gfra4	0.0352237	-1.73694	down
ENSMUSG00000031519	Asb5	1.87e-15	-1.73683	down
ENSMUSG00000030515	Tarsl2	0.0016305	-1.73566	down
ENSMUSG00000068036	Afdn	4.04e-10	-1.73563	down
ENSMUSG00000037916	Ndufv1	1.08e-22	-1.73418	down
ENSMUSG00000021748	Pdhb	4.87e-21	-1.73401	down
ENSMUSG00000028348	Cavin4	5.94e-20	-1.73323	down
ENSMUSG00000026235	Epha4	0.0130223	-1.72807	down
ENSMUSG00000028150	Rorc	0.00773143	-1.72732	down
ENSMUSG00000024099	Ndufv2	4.38e-11	-1.72729	down
ENSMUSG00000015568	Lpl	7.15e-25	-1.72721	down
ENSMUSG00000066839	Ecsit	6.26e-08	-1.72655	down
ENSMUSG00000026495	Efcab2	1.69e-16	-1.72504	down
ENSMUSG00000038506	Dcun1d2	9.48e-13	-1.72445	down
ENSMUSG00000090150	Acad11	1.11e-13	-1.72427	down
ENSMUSG00000018411	Mapt	1.64e-08	-1.72385	down
ENSMUSG00000049115	Agtr1a	2.45e-11	-1.72179	down
ENSMUSG00000032279	Idh3a	6.24e-27	-1.72088	down
ENSMUSG00000033102	Cdc14b	0.00525603	-1.7208	down
ENSMUSG00000031840	Rab3a	3.14e-19	-1.71794	down
ENSMUSG00000025428	Atp5a1	1.53e-25	-1.71764	down
ENSMUSG00000040048	Ndufb10	2.15e-18	-1.71689	down
ENSMUSG00000021604	Irx4	0.000371809	-1.71671	down
ONT.3298	NONMMUG017033.2(-/NONCODE)	0.00233748	-1.71589	down
ENSMUSG00000043154	Ppp2r3a	9.18e-14	-1.71565	down
ENSMUSG00000004347	Pde1c	7.84e-07	-1.71495	down
ENSMUSG00000028545	Bend5	0.000486296	-1.71299	down
ENSMUSG00000007097	Atp1a2	1.21e-18	-1.71251	down
ENSMUSG00000026888	Grb14	1.33e-25	-1.71151	down
ENSMUSG00000064202	4430402I18Rik	6.9e-07	-1.7113	down
ENSMUSG00000014592	Camta1	9.52e-18	-1.70712	down
ENSMUSG00000064345	mt-Nd2	2.5e-13	-1.70675	down
ENSMUSG00000030652	Coq7	2.91e-19	-1.70635	down
ENSMUSG00000022223	Sdr39u1	1.26e-22	-1.70223	down
ENSMUSG00000021666	Gfm2	1.75e-14	-1.69633	down
ENSMUSG00000039914	Coq10a	3.42e-13	-1.69567	down
ENSMUSG00000021061	Sptb	3.05e-05	-1.69462	down
ENSMUSG00000000088	Cox5a	1.09e-15	-1.69383	down
ENSMUSG00000024120	Lrpprc	3.39e-06	-1.69372	down
ENSMUSG00000031312	Itgb1bp2	5.34e-18	-1.69288	down
ENSMUSG00000055027	Smyd1	4.52e-10	-1.69241	down
ENSMUSG00000018893	Mb	2.48e-26	-1.69195	down
ENSMUSG00000041733	Coq5	5.97e-21	-1.69115	down
ENSMUSG00000023921	Mut	1.91e-18	-1.69027	down
ENSMUSG00000045875	Adra1a	0.0142777	-1.68418	down
ENSMUSG00000041632	Mrps27	0.00487274	-1.6841	down
ENSMUSG00000000168	Dlat	7.05e-28	-1.68242	down
ENSMUSG00000021236	Entpd5	3.86e-17	-1.68189	down
ENSMUSG00000073838	Tufm	1.03e-19	-1.68188	down
ENSMUSG00000063558	Aox1	0.0274031	-1.68103	down
ENSMUSG00000041650	Pcca	1.71e-08	-1.6808	down
ENSMUSG00000022792	Yars2	0.00027012	-1.679	down
ENSMUSG00000028992	Nmnat1	1.16e-05	-1.67868	down
ENSMUSG00000029727	Cyp3a13	0.0323795	-1.67773	down
ENSMUSG00000029167	Ppargc1a	2.09e-07	-1.67771	down
ONT.3596	ONT.3596	0.019267	-1.67759	down
ENSMUSG00000051910	Sox6	0.0309582	-1.67756	down
ENSMUSG00000048371	Pdp2	0.0309582	-1.67754	down
ONT.2638	ONT.2638	1.21e-05	-1.67744	down
ENSMUSG00000022490	Ppp1r1a	0.0332607	-1.67723	down
ENSMUSG00000033715	Akr1c14	1.99e-06	-1.67721	down
ENSMUSG00000058966	Fam57b	0.000117287	-1.67615	down
ENSMUSG00000020469	Myl7	0.0428555	-1.67591	down
ENSMUSG00000003469	Phyhip	1.78e-06	-1.67538	down
ENSMUSG00000029467	Atp2a2	1.83e-25	-1.67452	down
ENSMUSG00000023094	Msrb2	1.31e-22	-1.67058	down
ENSMUSG00000028834	Trim63	6.16e-14	-1.66949	down
ENSMUSG00000021799	Opn4	0.00351044	-1.66856	down
ENSMUSG00000022340	Sybu	0.000614149	-1.66824	down
ONT.2274	NONMMUG011024.2(-/NONCODE)	0.00101986	-1.66822	down
ENSMUSG00000079588	Tmem182	1.41e-16	-1.66787	down
ENSMUSG00000074093	Svip	3.94e-12	-1.66584	down
ENSMUSG00000013593	Ndufs2	3.41e-20	-1.66486	down
ENSMUSG00000024359	Hspa9	1.3e-31	-1.66423	down
ENSMUSG00000022956	Atp5o	4.86e-18	-1.66287	down
ENSMUSG00000049107	Ntf3	6.84e-05	-1.66279	down
ENSMUSG00000006818	Sod2	3.29e-17	-1.66092	down
ENSMUSG00000042793	Lgr6	0.0154417	-1.66084	down
ENSMUSG00000078931	Pdf	0.000282002	-1.66084	down
ENSMUSG00000028713	Cyp4b1	1.42e-08	-1.66014	down
ENSMUSG00000116138	C030006K11Rik	3.77e-09	-1.65724	down
ENSMUSG00000029864	Gstk1	1.4e-19	-1.65585	down
ENSMUSG00000025465	Echs1	9.68e-25	-1.65534	down
ENSMUSG00000049422	Chchd10	5.54e-16	-1.65388	down
ENSMUSG00000058927	Gm10053	7.03e-08	-1.65332	down
ENSMUSG00000042978	Sbk1	1.79e-05	-1.65305	down
ENSMUSG00000020067	Mypn	5.48e-09	-1.65282	down
ENSMUSG00000029591	Ung	3.45e-09	-1.65208	down
ENSMUSG00000024743	Syt7	0.0111347	-1.65134	down
ENSMUSG00000024997	Prdx3	2.09e-25	-1.65087	down
ONT.3919	NONMMUG019640.2(-/NONCODE)	0.00387373	-1.64829	down
ENSMUSG00000010914	Pdhx	1.8e-19	-1.64738	down
ENSMUSG00000031543	Ank1	2.35e-07	-1.6467	down
ENSMUSG00000056367	Actr3b	1.85e-08	-1.64547	down
ENSMUSG00000030826	Bcat2	2.44e-17	-1.64511	down
ENSMUSG00000064354	mt-Co2	2.4e-13	-1.64506	down
ENSMUSG00000096146	Kcnj11	8.06e-10	-1.64485	down
ENSMUSG00000035849	Krt222	0.000115873	-1.64351	down
ONT.8662	NONMMUG043037.3(-/NONCODE)	0.00011367	-1.64334	down
ENSMUSG00000052337	Immt	1.42e-30	-1.64185	down
ENSMUSG00000015579	Nkx2-5	0.000121352	-1.64099	down
ENSMUSG00000025732	Mcrip2	1.86e-19	-1.63954	down
ENSMUSG00000020022	Ndufa12	1.99e-19	-1.6387	down
ENSMUSG00000025781	Atp5c1	4.28e-23	-1.63857	down
ENSMUSG00000003949	Hlf	0.0254195	-1.63608	down
ENSMUSG00000022186	Oxct1	3.27e-25	-1.63602	down
ENSMUSG00000039457	Ppl	0.0172357	-1.63527	down
ENSMUSG00000079465	Col4a3	0.01696	-1.63523	down
ENSMUSG00000056899	Immp2l	9.49e-17	-1.63515	down
ENSMUSG00000027030	Stk39	1.04e-06	-1.63507	down
ONT.8804	ONT.8804	2.08e-17	-1.63444	down
ENSMUSG00000048755	Mcat	0.00419516	-1.63415	down
ENSMUSG00000019774	Mtrf1l	0.0350275	-1.63391	down
ENSMUSG00000000276	Dgke	0.000783267	-1.63391	down
ENSMUSG00000071317	Bves	1.38e-05	-1.63362	down
ENSMUSG00000027961	Lrrc39	5.16e-21	-1.63347	down
ENSMUSG00000025190	Got1	1.11e-23	-1.63268	down
ENSMUSG00000028518	Prkaa2	7.62e-08	-1.63144	down
ENSMUSG00000032523	Hhatl	1.54e-18	-1.62849	down
ENSMUSG00000110949	Nudt8	4.8e-16	-1.62848	down
ENSMUSG00000034449	Dhrs11	8.04e-12	-1.62841	down
ENSMUSG00000037989	Wnk2	0.00229885	-1.62689	down
ENSMUSG00000055745	Rtl6	0.0028568	-1.62652	down
ENSMUSG00000030137	Tuba8	0.0184761	-1.6262	down
ENSMUSG00000022517	Mgrn1	1.6e-23	-1.62571	down
ENSMUSG00000010122	Slc47a1	3.05e-16	-1.62537	down
ENSMUSG00000027861	Casq2	5.13e-23	-1.62401	down
ENSMUSG00000029221	Slc30a9	2.25e-07	-1.62314	down
ENSMUSG00000024302	Dtna	1.41e-18	-1.62301	down
ENSMUSG00000008658	Rbfox1	2.78e-05	-1.6221	down
ENSMUSG00000050503	Fbxl22	0.00103373	-1.62148	down
ENSMUSG00000015112	Slc25a13	5.2e-13	-1.6213	down
ENSMUSG00000024924	Vldlr	1.05e-06	-1.62118	down
ENSMUSG00000004069	Dnaja3	1.18e-18	-1.62058	down
ENSMUSG00000034566	Atp5h	2.59e-16	-1.62026	down
ENSMUSG00000021993	Mipep	1e-07	-1.61963	down
ENSMUSG00000028116	Myoz2	1.01e-19	-1.61946	down
ONT.8625	NONMMUG042752.2(-/NONCODE),ENSMUSG00000101304(Plet1os/Ensembl),NONMMUG042752.2(-/NONCODE)	2.34e-10	-1.61889	down
ENSMUSG00000068874	Selenbp1	9.45e-18	-1.61837	down
ENSMUSG00000027673	Ndufb5	8.55e-19	-1.6166	down
ONT.3555	ONT.3555	0.00160613	-1.61654	down
ENSMUSG00000025893	Kbtbd3	2.66e-13	-1.61626	down
ENSMUSG00000061904	Slc25a3	1.99e-23	-1.61547	down
ENSMUSG00000027010	Slc25a12	2.88e-23	-1.61468	down
ENSMUSG00000026820	Ptges2	0.000297689	-1.6133	down
ENSMUSG00000021798	Ldb3	1.01e-23	-1.61313	down
ENSMUSG00000004698	Hdac9	0.00695299	-1.61066	down
ENSMUSG00000021906	Oxnad1	2.01e-10	-1.61051	down
ONT.2850	ONT.2850	6.98e-05	-1.60819	down
ENSMUSG00000053886	Sh2d4a	0.000249467	-1.60779	down
ENSMUSG00000049588	Ccdc69	2.49e-05	-1.60691	down
ENSMUSG00000053646	Plxnb1	0.0231124	-1.60551	down
ENSMUSG00000039976	Tbc1d16	0.00294881	-1.60544	down
ENSMUSG00000003809	Gcdh	5.85e-17	-1.60531	down
ENSMUSG00000027655	Dhx35	9.49e-05	-1.60393	down
ENSMUSG00000035112	Wnk4	0.0146942	-1.60345	down
ENSMUSG00000043535	Setx	0.0146942	-1.60344	down
ENSMUSG00000060923	Acyp2	1.47e-16	-1.60332	down
ENSMUSG00000025141	Myadml2	5.58e-05	-1.60314	down
ENSMUSG00000019828	Grm1	0.00258375	-1.60271	down
ENSMUSG00000027227	Sord	3.15e-20	-1.60135	down
ENSMUSG00000041115	Iqsec2	4.77e-15	-1.59957	down
ENSMUSG00000044393	Dsg2	0.0233798	-1.59945	down
ENSMUSG00000073609	D2hgdh	3.9e-10	-1.59896	down
ENSMUSG00000026895	Ndufa8	2.19e-24	-1.59797	down
ENSMUSG00000041548	Hspb8	7.13e-22	-1.59698	down
ENSMUSG00000072258	Taf1a	0.000305373	-1.59683	down
ENSMUSG00000044221	Grsf1	9.43e-16	-1.59635	down
ENSMUSG00000043518	Rai2	2.46e-06	-1.59556	down
ENSMUSG00000032526	Ss18l2	3.71e-21	-1.59474	down
ENSMUSG00000032034	Kcnj5	0.000204112	-1.59408	down
ENSMUSG00000000811	Txnrd3	0.000730223	-1.59274	down
ENSMUSG00000029359	Tesc	0.000100756	-1.59228	down
ENSMUSG00000028328	Tmod1	4.74e-06	-1.59184	down
ENSMUSG00000029776	Hibadh	4.42e-17	-1.59135	down
ENSMUSG00000006717	Acot13	6.75e-14	-1.59058	down
ENSMUSG00000027602	Map1lc3a	7.28e-11	-1.5901	down
ONT.2362	ONT.2362	3.61e-17	-1.58923	down
ENSMUSG00000030884	Uqcrc2	1.19e-22	-1.58892	down
ENSMUSG00000031790	Mmp15	1.87e-05	-1.58425	down
ENSMUSG00000022748	Cmss1	2.93e-15	-1.58417	down
ENSMUSG00000045316	Fahd1	1.32e-14	-1.58215	down
ENSMUSG00000042198	Chchd7	4.05e-24	-1.58159	down
ENSMUSG00000049321	Zfp2	0.011106	-1.58014	down
ENSMUSG00000031767	Nudt7	3.83e-14	-1.57982	down
ENSMUSG00000024213	Nudt3	1.9e-10	-1.57877	down
ENSMUSG00000024525	Impa2	4.81e-07	-1.57843	down
ENSMUSG00000062981	Mrpl42	1.06e-20	-1.57743	down
ENSMUSG00000031352	Hccs	1.22e-05	-1.57743	down
ENSMUSG00000022905	Kpna1	0.000254685	-1.57644	down
ENSMUSG00000031712	Il15	2.18e-14	-1.57644	down
ENSMUSG00000031382	Asb11	4.84e-17	-1.57635	down
ENSMUSG00000044033	Ccdc141	1.46e-09	-1.57361	down
ENSMUSG00000060913	Trim55	4.24e-12	-1.57252	down
ENSMUSG00000060708	Bloc1s4	0.0243136	-1.57251	down
ENSMUSG00000025393	Atp5b	2.11e-23	-1.57243	down
ENSMUSG00000026986	Hnmt	0.00214762	-1.57026	down
ENSMUSG00000039648	Kyat1	5.07e-08	-1.56858	down
ENSMUSG00000020340	Cyfip2	1.66e-07	-1.56858	down
ENSMUSG00000000399	Ndufa9	2.87e-21	-1.56843	down
ENSMUSG00000031231	Cox7b	5.11e-16	-1.56804	down
ENSMUSG00000033059	Pygb	3.96e-16	-1.56723	down
ENSMUSG00000053768	Chchd3	7.26e-26	-1.5665	down
ENSMUSG00000044934	Zfp367	1.79e-05	-1.56601	down
ENSMUSG00000028756	Pink1	6.71e-06	-1.56562	down
ENSMUSG00000036840	Siah1a	0.0491373	-1.56503	down
ENSMUSG00000023336	Wfdc1	2.22e-09	-1.56386	down
ENSMUSG00000031791	Tmem38a	1.38e-21	-1.56322	down
ENSMUSG00000035984	Nme5	0.000105124	-1.56308	down
ENSMUSG00000043639	Rbm20	2.45e-06	-1.56289	down
ONT.4475	ONT.4475	0.040198	-1.56255	down
ENSMUSG00000051346	Spryd4	5.39e-13	-1.56185	down
ENSMUSG00000007617	Homer1	0.0108433	-1.56134	down
ENSMUSG00000060679	Mrps9	3.05e-19	-1.56117	down
ENSMUSG00000037583	Nr0b2	1.82e-08	-1.56088	down
ENSMUSG00000020534	Shmt1	0.000596999	-1.56076	down
ENSMUSG00000030979	Uros	9.72e-13	-1.56038	down
ENSMUSG00000021699	Pde4d	6.24e-05	-1.55895	down
ONT.3940	ONT.3940	0.0257215	-1.55835	down
ENSMUSG00000041261	Car8	2.96e-12	-1.55773	down
ENSMUSG00000046070	Igfals	0.0128444	-1.5576	down
ONT.8942	ONT.8942	3.22e-07	-1.5566	down
ENSMUSG00000044792	Isca1	6.68e-21	-1.5564	down
ENSMUSG00000026447	Pik3c2b	0.0111283	-1.55623	down
ENSMUSG00000059734	Ndufs8	1.63e-20	-1.55611	down
ENSMUSG00000031111	Igsf1	4.73e-05	-1.55608	down
ENSMUSG00000039629	Strip2	2.31e-05	-1.55575	down
ENSMUSG00000050174	Nudt6	3.11e-08	-1.5557	down
ENSMUSG00000050592	Fam78a	0.0153771	-1.55519	down
ENSMUSG00000045886	Gm9803	6.58e-10	-1.55488	down
ENSMUSG00000006576	Slc4a3	3.77e-12	-1.55485	down
ENSMUSG00000033429	Mcee	3.25e-21	-1.55339	down
ENSMUSG00000026308	Klhl30	1.54e-10	-1.55195	down
ENSMUSG00000032942	Ucp3	0.0201539	-1.55181	down
ENSMUSG00000035686	Thrsp	3.8e-13	-1.55129	down
ONT.4001	NONMMUG020596.2(-/NONCODE)	0.000624548	-1.55071	down
ONT.4014	ONT.4014	2.89e-10	-1.55004	down
ONT.1774	ONT.1774	0.0159152	-1.5469	down
ENSMUSG00000050323	Ndufaf6	6.76e-09	-1.54647	down
ENSMUSG00000025204	Ndufb8	9.59e-18	-1.5464	down
ENSMUSG00000046994	Mars2	0.000162234	-1.54576	down
ENSMUSG00000017491	Rarb	0.00313577	-1.54471	down
ONT.7288	NONMMUG038883.3(-/NONCODE)	0.0150413	-1.54431	down
ENSMUSG00000042476	Abcb4	0.0440069	-1.54078	down
ENSMUSG00000079105	C7	0.00102817	-1.5407	down
ENSMUSG00000015016	Acsf3	0.0059747	-1.54017	down
ENSMUSG00000015377	Dennd6b	7.32e-05	-1.5398	down
ENSMUSG00000005510	Ndufs3	1.81e-16	-1.5387	down
ENSMUSG00000027774	Gfm1	9.98e-19	-1.53809	down
ENSMUSG00000018554	Ybx2	0.0266823	-1.53784	down
ENSMUSG00000038764	Ptpn3	0.00535308	-1.53737	down
ENSMUSG00000073600	Prob1	0.0446829	-1.53701	down
ENSMUSG00000061518	Cox5b	1.3e-17	-1.53654	down
ENSMUSG00000031438	Rnf128	5.81e-06	-1.53621	down
ENSMUSG00000000253	Gmpr	1.11e-19	-1.53321	down
ENSMUSG00000050953	Gja1	1.76e-09	-1.53189	down
ENSMUSG00000037904	Ankrd9	2.36e-10	-1.53181	down
ENSMUSG00000040950	Mgl2	0.00159922	-1.53139	down
ONT.529	ONT.529	2.31e-05	-1.52928	down
ENSMUSG00000095930	Nim1k	0.00300579	-1.52912	down
ENSMUSG00000051890	Klhdc1	1.5e-05	-1.52716	down
ENSMUSG00000019689	Fmc1	1.84e-14	-1.5266	down
ENSMUSG00000023089	Ndufa5	6.4e-15	-1.52638	down
ENSMUSG00000083649	Rasl2-9	5.6e-05	-1.52594	down
ENSMUSG00000015980	Lrrc27	1.03e-08	-1.52518	down
ENSMUSG00000044252	Osbpl1a	3.94e-11	-1.52384	down
ENSMUSG00000045636	Mtus1	9.16e-12	-1.52359	down
ENSMUSG00000031161	Hdac6	0.00544582	-1.52222	down
ENSMUSG00000074218	Cox7a1	1.81e-14	-1.52106	down
ENSMUSG00000039901	Armh3	1.55e-05	-1.52095	down
ENSMUSG00000000171	Sdhd	6.9e-20	-1.52076	down
ENSMUSG00000002100	Mybpc3	1.53e-20	-1.51875	down
ENSMUSG00000038742	Angptl6	0.00164874	-1.51856	down
ENSMUSG00000060843	Ctnna3	0.00531496	-1.51853	down
ONT.3745	ENSMUSG00000117648(AC154366.4/Ensembl),NONMMUG018910.2(-/NONCODE)	0.00270833	-1.5179	down
ENSMUSG00000003865	Gys1	6.72e-09	-1.51752	down
ENSMUSG00000037022	Mmaa	1.26e-14	-1.51733	down
ENSMUSG00000026879	Gsn	1.36e-16	-1.51696	down
ENSMUSG00000037664	Cdkn1c	0.00391186	-1.51679	down
ENSMUSG00000032845	Alpk2	0.0127618	-1.51565	down
ENSMUSG00000027346	Gpcpd1	5.37e-16	-1.51517	down
ENSMUSG00000020741	Cluh	4.03e-12	-1.51442	down
ENSMUSG00000004558	Ndrg2	9.23e-21	-1.51401	down
ONT.5862	ONT.5862	0.00433146	-1.51358	down
ENSMUSG00000020899	Pfas	0.0354804	-1.51351	down
ENSMUSG00000039197	Adk	2.95e-24	-1.51351	down
ENSMUSG00000060376	Bckdha	5.58e-14	-1.51341	down
ENSMUSG00000019933	Mrln	0.0348875	-1.51282	down
ENSMUSG00000031059	Ndufb11	9.25e-18	-1.51235	down
ENSMUSG00000045160	Bola3	1.04e-19	-1.51064	down
ENSMUSG00000024892	Pcx	0.00126574	-1.50945	down
ENSMUSG00000019179	Mdh2	5e-21	-1.50928	down
ENSMUSG00000024038	Ndufv3	3.02e-17	-1.50922	down
ENSMUSG00000071253	Slc25a16	0.0119063	-1.50921	down
ENSMUSG00000074064	Mlycd	0.000189537	-1.50913	down
ENSMUSG00000020664	Dld	2e-23	-1.50682	down
ENSMUSG00000031482	Slc25a15	0.0360391	-1.50498	down
ENSMUSG00000002944	Cd36	6.66e-28	-1.50416	down
ENSMUSG00000000738	Spg7	0.000170387	-1.504	down
ENSMUSG00000053411	Cbx7	0.0458459	-1.50346	down
ENSMUSG00000018770	Atp5g3	2.88e-15	-1.50311	down
ENSMUSG00000028393	Alad	3.96e-13	-1.50164	down
ENSMUSG00000029545	Acads	1.31e-18	-1.50154	down
ENSMUSG00000036564	Ndrg4	2.05e-10	-1.50084	down
ENSMUSG00000020439	Smtn	9.63e-14	-1.50005	down
ENSMUSG00000020182	Ddc	0.0235081	-1.49886	down
ENSMUSG00000020978	Klhdc2	5.27e-06	-1.49811	down
ENSMUSG00000030545	Pex11a	3.26e-06	-1.49721	down
ENSMUSG00000020402	Vdac1	2.23e-18	-1.49657	down
ENSMUSG00000025499	Hras	1.77e-05	-1.49635	down
ENSMUSG00000021772	Nkiras1	1.27e-14	-1.49634	down
ENSMUSG00000021764	Ndufs4	3.28e-20	-1.49627	down
ENSMUSG00000021235	Coq6	1.09e-12	-1.49426	down
ENSMUSG00000051456	Hspb3	1.19e-05	-1.49403	down
ENSMUSG00000022450	Ndufa6	4.04e-15	-1.49363	down
ENSMUSG00000034442	Trmt5	8.6e-07	-1.49351	down
ENSMUSG00000000296	Tpd52l1	6.76e-07	-1.49331	down
ENSMUSG00000028013	Ppa2	3.81e-12	-1.49216	down
ENSMUSG00000036585	Fgf1	1.74e-10	-1.49195	down
ENSMUSG00000031230	Fgf16	0.0223781	-1.49096	down
ENSMUSG00000021579	Lrrc14b	0.0198614	-1.49058	down
ENSMUSG00000020877	Scrn2	5.09e-07	-1.48932	down
ENSMUSG00000031974	Abcb10	8.03e-05	-1.48925	down
ENSMUSG00000029392	Rilpl1	1.58e-20	-1.48852	down
ENSMUSG00000037949	Ano10	9.32e-16	-1.48811	down
ENSMUSG00000105340	Gm42878	2.17e-10	-1.48805	down
ENSMUSG00000025795	Rassf3	2.73e-08	-1.48631	down
ENSMUSG00000002416	Ndufb2	1.77e-16	-1.4856	down
ENSMUSG00000025260	Hsd17b10	2.15e-21	-1.48543	down
ENSMUSG00000051331	Cacna1c	5.42e-07	-1.48425	down
ENSMUSG00000007877	Tcap	1e-07	-1.48347	down
ENSMUSG00000020777	Acox1	1.91e-17	-1.48294	down
ENSMUSG00000000563	Atp5f1	1.61e-17	-1.48255	down
ENSMUSG00000002010	Idh3g	8.38e-21	-1.48254	down
ENSMUSG00000020415	Pttg1	3.53e-15	-1.48135	down
ONT.3907	ONT.3907	0.00637956	-1.4808	down
ENSMUSG00000034617	Mtrr	0.00554844	-1.48067	down
ENSMUSG00000059852	Kcng2	0.000580139	-1.48047	down
ENSMUSG00000054469	Lclat1	1.13e-07	-1.47969	down
ENSMUSG00000001508	Sgca	1.39e-14	-1.47861	down
ENSMUSG00000072946	Ptgr2	9.56e-17	-1.47493	down
ENSMUSG00000039004	Bmp6	0.00548299	-1.47251	down
ENSMUSG00000015090	Ptgds	1.59e-11	-1.47143	down
ENSMUSG00000020153	Ndufs7	5.57e-16	-1.47116	down
ENSMUSG00000022890	Atp5j	7.97e-16	-1.47003	down
ENSMUSG00000033849	B3galt2	0.0329998	-1.46921	down
ONT.2453	ONT.2453	0.000153226	-1.46824	down
ENSMUSG00000044716	Dok7	8.28e-05	-1.46774	down
ENSMUSG00000031700	Gpt2	0.000816714	-1.46685	down
ENSMUSG00000051169	Rpusd3	0.000464163	-1.46655	down
ENSMUSG00000022354	Ndufb9	7.99e-16	-1.46592	down
ENSMUSG00000071347	C1qtnf9	1.13e-12	-1.465	down
ENSMUSG00000061461	Smim20	4.72e-21	-1.46337	down
ENSMUSG00000028973	Abcb8	2.49e-11	-1.46266	down
ENSMUSG00000031448	Adprhl1	2.76e-13	-1.46203	down
ENSMUSG00000021185	Dglucy	7.13e-08	-1.46177	down
ENSMUSG00000021460	Auh	3.13e-14	-1.4608	down
ENSMUSG00000040631	Dok4	0.00296175	-1.45938	down
ONT.2425	ENSMUSG00000115180(Gm30556/Ensembl),NONMMUG012621.2(-/NONCODE)	0.00370777	-1.45916	down
ENSMUSG00000039601	Rcan2	2.1e-12	-1.45907	down
ENSMUSG00000038375	Trp53inp2	6.63e-16	-1.45864	down
ENSMUSG00000031708	Tecr	1.86e-21	-1.45767	down
ENSMUSG00000036879	Phkb	0.000211364	-1.45714	down
ENSMUSG00000050705	2310061I04Rik	1.16e-12	-1.45705	down
ENSMUSG00000020591	Ntsr2	0.0149881	-1.45694	down
ENSMUSG00000043557	Mdga1	0.000117965	-1.45619	down
ENSMUSG00000019791	Hint3	8.14e-15	-1.45516	down
ENSMUSG00000049090	Zadh2	1.35e-10	-1.45356	down
ENSMUSG00000020728	Cep112	0.000186717	-1.45348	down
ENSMUSG00000025509	Pnpla2	4.16e-15	-1.45318	down
ENSMUSG00000029632	Ndufa4	9.3e-17	-1.4518	down
ENSMUSG00000033068	Entpd6	0.00383638	-1.45172	down
ENSMUSG00000030089	Slc41a3	2.87e-14	-1.45076	down
ENSMUSG00000031818	Cox4i1	1.73e-15	-1.45075	down
ENSMUSG00000028261	Ndufaf4	2.56e-15	-1.44915	down
ENSMUSG00000059363	Fxn	4.18e-11	-1.44883	down
ENSMUSG00000063884	Ptcd3	2.45e-16	-1.44706	down
ENSMUSG00000009633	G0s2	4.05e-20	-1.44675	down
ENSMUSG00000032051	Fdx1	2.53e-16	-1.44564	down
ENSMUSG00000036199	Ndufa13	2.73e-14	-1.44558	down
ENSMUSG00000025545	Clybl	2.15e-20	-1.44492	down
ONT.3281	ONT.3281	0.000852275	-1.44491	down
ENSMUSG00000032892	Rangrf	3.83e-07	-1.44471	down
ENSMUSG00000063694	Cycs	7.06e-17	-1.44437	down
ENSMUSG00000044986	Tst	5.73e-07	-1.44311	down
ENSMUSG00000034295	Fhod3	4.28e-06	-1.44237	down
ENSMUSG00000064225	Paqr9	0.00191823	-1.44005	down
ENSMUSG00000038240	Pdss2	2.47e-06	-1.43993	down
ENSMUSG00000048458	Inka2	0.00106513	-1.43909	down
ENSMUSG00000029452	Tmem116	0.000898925	-1.43904	down
ENSMUSG00000050856	Atp5k	1.46e-07	-1.43842	down
ENSMUSG00000032648	Pygm	2.03e-17	-1.43791	down
ENSMUSG00000031534	Smim19	4.39e-10	-1.43788	down
ENSMUSG00000028538	St3gal3	0.000678471	-1.43709	down
ONT.3490	ONT.3490	0.043086	-1.43375	down
ENSMUSG00000038522	Mfsd4b1	0.0414905	-1.43348	down
ENSMUSG00000006378	Gcat	8.88e-05	-1.43346	down
ENSMUSG00000032177	Pde4a	2.03e-05	-1.43257	down
ENSMUSG00000003559	As3mt	5.2e-16	-1.43201	down
ENSMUSG00000057388	Mrpl18	1.74e-24	-1.43181	down
ENSMUSG00000040694	Apobec2	3.19e-12	-1.4315	down
ENSMUSG00000020988	L2hgdh	3.18e-05	-1.43148	down
ENSMUSG00000020205	Phlda1	1.02e-05	-1.43059	down
ENSMUSG00000028128	F3	1.86e-08	-1.43031	down
ENSMUSG00000023150	Ivns1abp	1.47e-12	-1.42944	down
ENSMUSG00000051984	Sec31b	0.0458527	-1.42942	down
ENSMUSG00000032067	Pts	6.83e-18	-1.42844	down
ENSMUSG00000037710	Cisd1	6.92e-13	-1.42836	down
ENSMUSG00000038121	Fam210a	9.05e-10	-1.42582	down
ENSMUSG00000004085	Map3k20	0.000777692	-1.42532	down
ENSMUSG00000027710	Acad9	2.93e-08	-1.42425	down
ENSMUSG00000028710	Atpaf1	5.26e-13	-1.42237	down
ENSMUSG00000039640	Mrpl12	8.29e-08	-1.42154	down
ENSMUSG00000024764	Naa40	0.000191127	-1.42123	down
ENSMUSG00000047875	Gpr157	0.0402114	-1.42113	down
ENSMUSG00000002831	Plin4	0.000106886	-1.42105	down
ENSMUSG00000018882	Mrpl45	2.1e-13	-1.42036	down
ENSMUSG00000021420	Fars2	6.01e-16	-1.42003	down
ENSMUSG00000035561	Aldh1b1	0.000174988	-1.4199	down
ENSMUSG00000016194	Hsd11b1	9.74e-08	-1.41885	down
ENSMUSG00000022820	Ndufb4	3.65e-17	-1.41844	down
ENSMUSG00000058979	Hdhd5	0.000249334	-1.4172	down
ENSMUSG00000029314	Gpat3	0.0242216	-1.41693	down
ENSMUSG00000018740	Slc25a35	1.84e-13	-1.4164	down
ONT.1625	ONT.1625	3.53e-14	-1.41381	down
ENSMUSG00000023938	Aars2	0.000330224	-1.41361	down
ENSMUSG00000027387	Zc3h8	1.14e-07	-1.4135	down
ENSMUSG00000031075	Ano1	0.0333223	-1.41325	down
ENSMUSG00000023861	Mpc1	1.29e-10	-1.41289	down
ONT.2429	ONT.2429	0.00143336	-1.41244	down
ONT.798	NONMMUG003666.3(-/NONCODE),NONMMUG003666.3(-/NONCODE)	2.37e-07	-1.41224	down
ENSMUSG00000036860	Mrpl55	3.28e-15	-1.41165	down
ENSMUSG00000042155	Klhl23	0.000114191	-1.41153	down
ENSMUSG00000022468	Endou	0.0178168	-1.41134	down
ENSMUSG00000029685	Asb15	0.0226664	-1.41085	down
ENSMUSG00000037400	Atp11b	0.00792259	-1.41041	down
ENSMUSG00000038859	Baiap2l1	0.00552791	-1.4094	down
ENSMUSG00000036352	Ubac1	1.07e-13	-1.40937	down
ENSMUSG00000027371	Fahd2a	3.16e-12	-1.4091	down
ENSMUSG00000029676	Pot1a	0.0241076	-1.40576	down
ENSMUSG00000025980	Hspd1	1.78e-24	-1.40518	down
ENSMUSG00000021606	Ndufs6	6.44e-14	-1.40507	down
ONT.3136	ONT.3136	3.18e-07	-1.40465	down
ONT.8807	ONT.8807	2.62e-06	-1.40459	down
ENSMUSG00000008136	Fhl2	1.45e-12	-1.40377	down
ENSMUSG00000022210	Dhrs4	4.21e-14	-1.40309	down
ENSMUSG00000026455	Klhl12	0.00250436	-1.403	down
ENSMUSG00000029600	Rita1	1.64e-06	-1.40192	down
ENSMUSG00000031533	Mrps31	1.44e-15	-1.39843	down
ENSMUSG00000032002	Dcun1d5	0.00847825	-1.39835	down
ENSMUSG00000062210	Tnfaip8	1.49e-14	-1.39809	down
ENSMUSG00000044894	Uqcrq	2.64e-14	-1.39804	down
ENSMUSG00000030711	Sult1a1	2.06e-07	-1.39766	down
ENSMUSG00000024049	Myom1	4.56e-07	-1.3968	down
ENSMUSG00000064302	Clasp1	2.25e-08	-1.39657	down
ENSMUSG00000039873	Neurl2	4.89e-13	-1.39544	down
ENSMUSG00000071324	Armc2	0.000665553	-1.39513	down
ENSMUSG00000021577	Sdha	3.15e-13	-1.39439	down
ENSMUSG00000058076	Sdhc	4.93e-18	-1.39148	down
ENSMUSG00000070699	Sars2	8.43e-06	-1.39027	down
ENSMUSG00000026087	Mrpl30	3.22e-15	-1.39007	down
ENSMUSG00000004655	Aqp1	5.02e-09	-1.38834	down
ENSMUSG00000031987	Egln1	2.36e-08	-1.3879	down
ENSMUSG00000021520	Uqcrb	1.74e-07	-1.38336	down
ENSMUSG00000024978	Gpam	2.24e-06	-1.38286	down
ENSMUSG00000020085	Aifm2	4.67e-07	-1.38265	down
ENSMUSG00000019797	1700021F05Rik	5.64e-18	-1.3824	down
ENSMUSG00000056900	Usp13	2.03e-14	-1.38085	down
ENSMUSG00000025934	Gsta3	1.52e-06	-1.38077	down
ENSMUSG00000025488	Cox8b	9.2e-08	-1.38001	down
ENSMUSG00000062694	Cav3	1.47e-13	-1.37974	down
ENSMUSG00000031864	Ints10	3.67e-05	-1.37868	down
ONT.8692	ONT.8692	0.00147906	-1.37821	down
ENSMUSG00000050608	Minos1	4.07e-15	-1.37641	down
ENSMUSG00000075289	Carns1	0.0321636	-1.3758	down
ENSMUSG00000026672	Optn	3.24e-06	-1.37564	down
ENSMUSG00000000056	Narf	4.1e-10	-1.37544	down
ENSMUSG00000001666	Ddt	1.43e-14	-1.37535	down
ONT.7568	NONMMUG038093.2(-/NONCODE)	1.15e-08	-1.37507	down
ENSMUSG00000025940	Tmem70	1.1e-15	-1.37455	down
ENSMUSG00000060961	Slc4a4	0.0051899	-1.3732	down
ENSMUSG00000027367	Stard7	1.76e-09	-1.37254	down
ENSMUSG00000033557	Fam20b	0.00397857	-1.37188	down
ENSMUSG00000064179	Tnnt1	0.000396717	-1.37175	down
ENSMUSG00000110344	Gm45716	3.29e-05	-1.37169	down
ENSMUSG00000032902	Slc16a1	5.09e-05	-1.37145	down
ENSMUSG00000032898	Fbxo21	9.62e-05	-1.3701	down
ENSMUSG00000051316	Taf7	1.3e-05	-1.36729	down
ENSMUSG00000005299	Letm1	8.48e-14	-1.36676	down
ONT.6361	ONT.6361	7.32e-13	-1.3663	down
ENSMUSG00000009545	Kcnq1	8.63e-05	-1.36544	down
ENSMUSG00000026027	Stradb	6.62e-11	-1.36288	down
ENSMUSG00000057469	E2f6	4.56e-08	-1.36227	down
ENSMUSG00000040441	Slc26a10	0.00116901	-1.36219	down
ENSMUSG00000001211	Agpat3	8.08e-11	-1.36172	down
ENSMUSG00000028988	Ctnnbip1	0.00160415	-1.36125	down
ENSMUSG00000029822	Osbpl3	0.0225405	-1.36099	down
ENSMUSG00000002379	Ndufa11	1.28e-14	-1.36088	down
ENSMUSG00000038949	Cnst	0.00366498	-1.35863	down
ENSMUSG00000032579	Hemk1	7.72e-05	-1.3573	down
ENSMUSG00000042828	Trim72	2.89e-05	-1.35638	down
ENSMUSG00000030739	Myh14	0.00861332	-1.35623	down
ENSMUSG00000020949	Fkbp3	2.52e-22	-1.35573	down
ENSMUSG00000026437	Cdk18	0.00920101	-1.3549	down
ENSMUSG00000056228	Cars2	1.56e-05	-1.35447	down
ENSMUSG00000021650	Ptcd2	2.46e-12	-1.35389	down
ENSMUSG00000046709	Mapk10	0.0137851	-1.35345	down
ENSMUSG00000025759	Mfsd8	0.0210855	-1.35152	down
ENSMUSG00000054889	Dsp	6.74e-11	-1.34985	down
ENSMUSG00000036932	Aifm1	6.43e-12	-1.34983	down
ENSMUSG00000025193	Cutc	1.89e-09	-1.34959	down
ENSMUSG00000038690	Atp5j2	2.2e-15	-1.34912	down
ENSMUSG00000054452	Aes	4.84e-09	-1.3486	down
ENSMUSG00000021994	Wnt5a	0.0136074	-1.34744	down
ENSMUSG00000035049	Rrp12	0.0103845	-1.34716	down
ENSMUSG00000031337	Mtm1	5.22e-05	-1.34715	down
ENSMUSG00000042104	Uggt2	0.00737705	-1.34654	down
ENSMUSG00000021311	Mtr	1.17e-08	-1.34572	down
ENSMUSG00000027510	Rbm38	0.0162038	-1.3442	down
ENSMUSG00000045954	Cavin2	1.36e-13	-1.34419	down
ENSMUSG00000038195	Rilp	3.46e-09	-1.34376	down
ENSMUSG00000005950	P2rx5	0.000605634	-1.34372	down
ENSMUSG00000033060	Lmo7	5.72e-10	-1.34189	down
ENSMUSG00000038412	Higd1a	1.03e-15	-1.34115	down
ENSMUSG00000034055	Phka1	0.0176752	-1.34068	down
ENSMUSG00000025962	Fastkd2	1.79e-07	-1.34022	down
ENSMUSG00000048652	Samd13	0.00101769	-1.33826	down
ENSMUSG00000002661	Alkbh7	1.61e-12	-1.33736	down
ONT.2742	ONT.2742	0.00476005	-1.3365	down
ENSMUSG00000022013	Dnajc15	8.58e-12	-1.33577	down
ENSMUSG00000024091	Vapa	0.00301603	-1.33552	down
ENSMUSG00000022339	Ebag9	1.77e-05	-1.33531	down
ENSMUSG00000010290	AI597479	0.000941692	-1.33529	down
ENSMUSG00000057054	Inca1	0.0103021	-1.33488	down
ENSMUSG00000006356	Crip2	1.59e-15	-1.33396	down
ENSMUSG00000061474	Mrps36	3.26e-14	-1.33262	down
ONT.6982	ONT.6982	1.19e-06	-1.33131	down
ENSMUSG00000033871	Ppargc1b	0.000896728	-1.3305	down
ENSMUSG00000049265	Kcnk3	0.000206932	-1.32999	down
ENSMUSG00000021044	Adck1	2.95e-08	-1.32998	down
ENSMUSG00000040147	Maob	6.33e-08	-1.32986	down
ENSMUSG00000049327	Kmt5a	2.18e-13	-1.32764	down
ENSMUSG00000090523	Gypc	0.000183745	-1.3265	down
ENSMUSG00000040990	Sh3kbp1	1.22e-10	-1.32528	down
ENSMUSG00000048442	Smim5	2.05e-09	-1.3245	down
ENSMUSG00000019857	Asf1a	0.00658187	-1.32416	down
ENSMUSG00000047419	Cmya5	7.21e-08	-1.32409	down
ENSMUSG00000091898	Tnnc1	3.43e-12	-1.32398	down
ENSMUSG00000027601	Mtfr1	1e-08	-1.32316	down
ENSMUSG00000023723	Mrps23	5.76e-13	-1.32163	down
ENSMUSG00000071648	Rom1	8.05e-07	-1.32068	down
ENSMUSG00000026203	Dnajb2	4.56e-10	-1.31707	down
ENSMUSG00000027618	Nfs1	9.17e-13	-1.31605	down
ENSMUSG00000115423	AL731706.1	6.48e-11	-1.31541	down
ENSMUSG00000028085	Gatb	3.55e-09	-1.31524	down
ENSMUSG00000020634	Ubxn2a	0.000426426	-1.31456	down
ENSMUSG00000022437	Samm50	2.09e-16	-1.3145	down
ENSMUSG00000037656	Slc20a2	1.46e-08	-1.31368	down
ENSMUSG00000063450	Syne2	6.87e-07	-1.31365	down
ENSMUSG00000030996	Art1	1.71e-13	-1.3131	down
ENSMUSG00000079677	Fdx1l	0.00406472	-1.31283	down
ENSMUSG00000034636	Zyg11b	0.0150603	-1.31278	down
ENSMUSG00000059119	Nap1l4	1.52e-11	-1.3111	down
ENSMUSG00000021373	Cap2	2.06e-10	-1.31108	down
ENSMUSG00000032366	Tpm1	2.46e-13	-1.31071	down
ENSMUSG00000061979	Rcc1l	0.0216829	-1.3096	down
ENSMUSG00000039795	Zfand1	1.28e-10	-1.30938	down
ENSMUSG00000029047	Pex10	1.46e-07	-1.30892	down
ENSMUSG00000030401	Rtn2	9.19e-13	-1.30852	down
ENSMUSG00000027086	Fastkd1	0.0167368	-1.30742	down
ENSMUSG00000027487	Cdk5rap1	0.00108642	-1.30734	down
ENSMUSG00000036611	Eepd1	0.000254145	-1.30683	down
ENSMUSG00000058135	Gstm1	1.12e-13	-1.3061	down
ENSMUSG00000064181	Rab3ip	2.53e-06	-1.30604	down
ENSMUSG00000036955	Kif1bp	0.00453925	-1.30479	down
ENSMUSG00000035828	Pim3	3e-05	-1.30477	down
ENSMUSG00000051747	Ttn	4.1e-12	-1.30292	down
ENSMUSG00000041426	Hibch	9.33e-11	-1.302	down
ENSMUSG00000028470	Hint2	5.14e-15	-1.30137	down
ENSMUSG00000036052	Dnajb5	3.48e-08	-1.30064	down
ENSMUSG00000026492	Tfb2m	1.87e-07	-1.30013	down
ENSMUSG00000021619	Atg10	8.71e-13	-1.29958	down
ENSMUSG00000028127	Abcd3	8.06e-07	-1.2984	down
ENSMUSG00000041012	Cmtm8	0.000206175	-1.29765	down
ENSMUSG00000033938	Ndufb7	4.55e-13	-1.29588	down
ONT.8805	ONT.8805	0.00905035	-1.29545	down
ENSMUSG00000039474	Wfs1	4.15e-08	-1.29538	down
ENSMUSG00000024862	Klc2	0.000249156	-1.29506	down
ENSMUSG00000030409	Dmpk	4.85e-08	-1.29415	down
ENSMUSG00000030862	Cpxm2	0.000459938	-1.294	down
ENSMUSG00000025656	Arhgef9	0.0012821	-1.29349	down
ENSMUSG00000055980	Irs1	0.00773212	-1.29333	down
ENSMUSG00000032355	Mlip	6.6e-12	-1.29316	down
ENSMUSG00000016664	Pacsin2	1.16e-13	-1.29277	down
ENSMUSG00000014313	Cox6c	1.16e-12	-1.29272	down
ENSMUSG00000057719	Sh3rf2	0.0288811	-1.29223	down
ONT.1338	ENSMUSG00000043644(0610009L18Rik/Ensembl),NONMMUG088798.1(-/NONCODE)	5.32e-09	-1.29207	down
ENSMUSG00000054894	Atp5s	1.24e-11	-1.2913	down
ENSMUSG00000022270	Retreg1	3.54e-09	-1.29093	down
ENSMUSG00000032403	2300009A05Rik	1.8e-06	-1.29042	down
ENSMUSG00000002820	Atg4d	6.47e-08	-1.28967	down
ENSMUSG00000002949	Timm44	2.3e-09	-1.28909	down
ENSMUSG00000039414	Heatr5b	5.83e-05	-1.28826	down
ENSMUSG00000035069	Oma1	4.35e-09	-1.28813	down
ENSMUSG00000102252	Snrpn	8.03e-10	-1.28792	down
ENSMUSG00000041921	Metap1d	8.41e-10	-1.2861	down
ENSMUSG00000019863	Qrsl1	1.57e-06	-1.28603	down
ENSMUSG00000042298	Ttc19	0.00697867	-1.28444	down
ENSMUSG00000020593	Lpin1	1.55e-06	-1.28439	down
ENSMUSG00000027488	Snta1	0.00615725	-1.28273	down
ENSMUSG00000025241	Fyco1	4.26e-05	-1.28238	down
ONT.6781	ONT.6781	0.000108546	-1.28233	down
ENSMUSG00000052512	Nav2	0.00437549	-1.28178	down
ENSMUSG00000032495	Lrrc2	1e-05	-1.28078	down
ENSMUSG00000028414	Fktn	0.0244462	-1.28052	down
ENSMUSG00000043162	Pyurf	2.35e-12	-1.27988	down
ENSMUSG00000044700	Tmem201	7.93e-08	-1.27922	down
ENSMUSG00000036751	Cox6b1	1.31e-11	-1.27893	down
ENSMUSG00000036975	Tmem177	0.000466711	-1.27879	down
ENSMUSG00000028295	Smim8	3.48e-13	-1.27874	down
ENSMUSG00000042404	Dennd4b	0.0290355	-1.27873	down
ENSMUSG00000097239	Gm27029	2.05e-09	-1.27808	down
ENSMUSG00000025466	Fuom	2.98e-11	-1.27711	down
ENSMUSG00000025791	Pgm1	1.09e-15	-1.27706	down
ENSMUSG00000027165	B230118H07Rik	1.3e-13	-1.27674	down
ENSMUSG00000025733	Rhot2	4.32e-05	-1.27535	down
ENSMUSG00000015217	Hmgb3	1.87e-10	-1.27472	down
ENSMUSG00000052374	Actn2	1.51e-11	-1.2736	down
ENSMUSG00000048550	Thnsl1	0.00381594	-1.27314	down
ENSMUSG00000032330	Cox7a2	3.33e-12	-1.27247	down
ENSMUSG00000026564	Dusp27	0.0111917	-1.27103	down
ENSMUSG00000019966	Kitl	9.66e-08	-1.27097	down
ENSMUSG00000024891	Slc29a2	0.00178348	-1.27087	down
ENSMUSG00000032735	Ablim3	6.12e-05	-1.27045	down
ENSMUSG00000030306	Tmtc1	0.00279741	-1.27012	down
ENSMUSG00000026032	Ndufb3	3.32e-11	-1.26969	down
ENSMUSG00000073700	Klhl21	0.00132777	-1.2693	down
ENSMUSG00000042010	Acacb	0.000769589	-1.26682	down
ENSMUSG00000018446	C1qbp	1.46e-11	-1.26679	down
ENSMUSG00000015357	Clpx	4.61e-12	-1.26574	down
ENSMUSG00000033788	Dysf	2.32e-08	-1.26552	down
ENSMUSG00000001420	Tmem79	0.005598	-1.2652	down
ENSMUSG00000039018	Mtg1	3.78e-11	-1.26502	down
ENSMUSG00000024867	Pip5k1b	4.62e-05	-1.26447	down
ENSMUSG00000022217	Emc9	5.07e-12	-1.2621	down
ENSMUSG00000029190	D5Ertd579e	0.000259626	-1.26175	down
ENSMUSG00000030469	Zfp719	0.0468643	-1.26147	down
ENSMUSG00000034875	Nudt19	6.13e-14	-1.26095	down
ENSMUSG00000029056	Pank4	7.65e-09	-1.25931	down
ONT.5252	ENSMUSG00000106157(4930555A03Rik/Ensembl),NONMMUG028243.2(-/NONCODE)	0.0132744	-1.2593	down
ENSMUSG00000038370	Pcp4l1	1.05e-15	-1.25916	down
ENSMUSG00000034353	Ramp1	5.77e-07	-1.25888	down
ENSMUSG00000032563	Mrpl3	4.77e-13	-1.25691	down
ENSMUSG00000004071	Cdip1	7.31e-13	-1.2567	down
ENSMUSG00000041028	Ghitm	1.44e-17	-1.25418	down
ENSMUSG00000022414	Tab1	0.000622876	-1.25409	down
ENSMUSG00000021313	Ryr2	9.29e-05	-1.2525	down
ENSMUSG00000036854	Hspb6	1.35e-14	-1.25247	down
ENSMUSG00000029017	Pmpcb	1.66e-12	-1.25216	down
ENSMUSG00000055809	Dnaaf3	0.000587218	-1.25174	down
ENSMUSG00000072640	Lyrm9	3.45e-05	-1.25149	down
ENSMUSG00000045917	Tmem268	0.000517229	-1.25062	down
ENSMUSG00000050627	Gpd1l	3.78e-06	-1.24912	down
ENSMUSG00000048897	Zfp710	0.0129665	-1.24899	down
ENSMUSG00000021375	Kif13a	0.000150276	-1.2485	down
ENSMUSG00000018599	Mief2	0.00204168	-1.24845	down
ENSMUSG00000062960	Kdr	3.66e-05	-1.24695	down
ENSMUSG00000026172	Bcs1l	1.04e-06	-1.24618	down
ENSMUSG00000030470	Csrp3	5.22e-13	-1.24605	down
ONT.4088	ONT.4088	1.61e-09	-1.24555	down
ENSMUSG00000014301	Pam16	3.1e-12	-1.24541	down
ENSMUSG00000005981	Trap1	4.5e-10	-1.24536	down
ENSMUSG00000004319	Clcn3	0.00465503	-1.24208	down
ENSMUSG00000068205	Macrod2	0.0195354	-1.24208	down
ENSMUSG00000006494	Pdk1	0.00606778	-1.24109	down
ENSMUSG00000053226	Dand5	8.21e-05	-1.23676	down
ENSMUSG00000024780	Cdc37l1	5.43e-11	-1.23517	down
ONT.7718	NONMMUG039409.2(-/NONCODE)	0.0393063	-1.2345	down
ENSMUSG00000026248	Mrpl44	3.77e-11	-1.22979	down
ENSMUSG00000036144	Meox2	3.96e-05	-1.22939	down
ENSMUSG00000025235	Bbs4	0.00459571	-1.22835	down
ENSMUSG00000020003	Pex7	1.74e-08	-1.22821	down
ENSMUSG00000040430	Pitpnc1	1.58e-07	-1.22724	down
ONT.4817	ONT.4817	1.53e-08	-1.22717	down
ENSMUSG00000039428	Tmem135	9.65e-07	-1.22707	down
ENSMUSG00000033486	Catsper2	0.0167686	-1.22639	down
ENSMUSG00000027384	Ndufaf5	4.87e-07	-1.22616	down
ONT.4502	ONT.4502	0.00533556	-1.2257	down
ENSMUSG00000003072	Atp5d	1.12e-13	-1.22519	down
ENSMUSG00000008604	Ubqln4	0.000171153	-1.22336	down
ENSMUSG00000040167	Ikzf5	0.00485586	-1.22145	down
ENSMUSG00000036850	Mrpl41	2.34e-13	-1.22133	down
ENSMUSG00000022707	Gbe1	4.3e-06	-1.22051	down
ENSMUSG00000033545	Znrf1	0.000324822	-1.22001	down
ENSMUSG00000061603	Akap6	0.000221485	-1.21992	down
ENSMUSG00000019732	Calr3	0.00176384	-1.21981	down
ENSMUSG00000021144	Mta1	0.0434843	-1.2197	down
ENSMUSG00000031641	Cbr4	1.77e-11	-1.21958	down
ENSMUSG00000057234	Mettl15	0.00378885	-1.21954	down
ENSMUSG00000028601	Echdc2	1.62e-08	-1.21933	down
ENSMUSG00000028527	Ak4	0.00253685	-1.2189	down
ENSMUSG00000018678	Sp2	0.0162695	-1.21685	down
ENSMUSG00000048175	Asb8	1.17e-10	-1.21684	down
ENSMUSG00000039254	Pomt1	0.0223098	-1.21538	down
ENSMUSG00000075054	Yae1d1	5e-16	-1.21525	down
ENSMUSG00000038302	Afg1l	7.5e-06	-1.21513	down
ENSMUSG00000025006	Sorbs1	3.9e-09	-1.21489	down
ENSMUSG00000020309	Chac2	2.36e-07	-1.21321	down
ENSMUSG00000060981	Hist1h4h	0.0229225	-1.2129	down
ENSMUSG00000040521	Tsfm	1.22e-08	-1.21265	down
ENSMUSG00000022803	Popdc2	1.01e-11	-1.21261	down
ENSMUSG00000028648	Ndufs5	4.46e-13	-1.21166	down
ENSMUSG00000027424	Mgme1	1.17e-06	-1.21143	down
ONT.2051	ONT.2051	0.0438706	-1.211	down
ENSMUSG00000061758	Akr1b10	1.03e-10	-1.21041	down
ENSMUSG00000046785	Epm2aip1	0.0476128	-1.20999	down
ENSMUSG00000062580	Timm17a	5.05e-12	-1.20737	down
ENSMUSG00000024866	Acy3	0.000248484	-1.20657	down
ENSMUSG00000003810	Mast2	1.7e-05	-1.20644	down
ENSMUSG00000003464	Pex19	4.01e-13	-1.20597	down
ENSMUSG00000019787	Trdn	6.57e-12	-1.20459	down
ENSMUSG00000053838	Nudcd3	2.53e-05	-1.20413	down
ENSMUSG00000024963	Dnajc4	2.15e-09	-1.20372	down
ENSMUSG00000027742	Cog6	1.72e-08	-1.20349	down
ENSMUSG00000028229	Rmdn1	3.06e-12	-1.20314	down
ENSMUSG00000001948	Spa17	0.0263571	-1.20229	down
ENSMUSG00000034327	Kctd9	0.00511462	-1.20221	down
ENSMUSG00000051403	Ppp1r37	4.35e-05	-1.19951	down
ENSMUSG00000024400	Wdr33	2.37e-11	-1.19875	down
ENSMUSG00000032826	Ank2	0.00632923	-1.19761	down
ENSMUSG00000024210	Ip6k3	0.00142856	-1.1963	down
ENSMUSG00000026414	Tnnt2	1.35e-11	-1.19591	down
ENSMUSG00000023020	Cox14	2.19e-11	-1.19586	down
ENSMUSG00000042496	Prdm10	0.0358271	-1.19478	down
ENSMUSG00000074634	Tmem267	0.0275683	-1.19473	down
ONT.4954	ONT.4954	0.000353985	-1.19466	down
ENSMUSG00000032348	Gsta4	6.5e-10	-1.19406	down
ENSMUSG00000026279	Thap4	4.8e-07	-1.19226	down
ENSMUSG00000028706	Nsun4	2.02e-05	-1.19224	down
ENSMUSG00000039103	Nexn	3.14e-13	-1.19154	down
ENSMUSG00000017417	Plxdc1	0.0227185	-1.19128	down
ENSMUSG00000033653	Vps8	0.0112908	-1.19118	down
ENSMUSG00000010911	Apip	3e-10	-1.19099	down
ENSMUSG00000036819	Jmjd4	0.00860753	-1.19056	down
ENSMUSG00000038582	Pptc7	1.34e-05	-1.18941	down
ENSMUSG00000039347	Atp6v0e2	0.00049598	-1.18891	down
ENSMUSG00000038170	Pde4dip	1.46e-09	-1.18876	down
ENSMUSG00000083012	Fam220a	6.49e-11	-1.18843	down
ENSMUSG00000023961	Enpp4	5.91e-05	-1.1874	down
ENSMUSG00000006021	Kptn	0.000901092	-1.18609	down
ENSMUSG00000002496	Tsc2	0.000477144	-1.18565	down
ENSMUSG00000041881	Ndufa7	2.68e-13	-1.1856	down
ENSMUSG00000063882	Uqcrh	4.01e-12	-1.18387	down
ENSMUSG00000000628	Hk2	0.00260043	-1.1835	down
ONT.984	ONT.984	8.21e-09	-1.1835	down
ENSMUSG00000044080	S100a1	1.67e-10	-1.18347	down
ENSMUSG00000035620	Ric8b	0.0120713	-1.18285	down
ENSMUSG00000066880	Zfp617	0.00893097	-1.18257	down
ENSMUSG00000027536	Chmp4c	0.00446797	-1.18202	down
ENSMUSG00000017778	Cox7c	2.14e-11	-1.18112	down
ENSMUSG00000001518	Itfg2	5.88e-06	-1.18079	down
ENSMUSG00000040712	Camta2	0.025811	-1.17858	down
ENSMUSG00000020390	Ube2b	4.42e-16	-1.17836	down
ENSMUSG00000002280	Narfl	2.42e-09	-1.17786	down
ENSMUSG00000035629	Rubcn	0.00777353	-1.17775	down
ENSMUSG00000044337	Ackr3	6.35e-08	-1.17575	down
ONT.4024	ENSMUSG00000110156(Gm42067/Ensembl),NONMMUG020682.3(-/NONCODE)	0.00437974	-1.17571	down
ENSMUSG00000020163	Uqcr11	2.08e-12	-1.17536	down
ENSMUSG00000027679	Dnajc19	2.61e-15	-1.17519	down
ONT.8099	ONT.8099	0.0410908	-1.17446	down
ENSMUSG00000022018	Rgcc	8.74e-09	-1.17429	down
ENSMUSG00000029001	Fbxo44	0.000386144	-1.17412	down
ENSMUSG00000064264	Zfp428	0.00728887	-1.17347	down
ONT.8761	ONT.8761	0.0226015	-1.17342	down
ENSMUSG00000037152	Ndufc1	4.31e-12	-1.17327	down
ENSMUSG00000021027	Ralgapa1	0.00663777	-1.17123	down
ENSMUSG00000048546	Tob2	0.0390292	-1.17101	down
ENSMUSG00000030802	Bckdk	1.26e-10	-1.16944	down
ENSMUSG00000015095	Fbxw5	5.39e-12	-1.16809	down
ENSMUSG00000028140	Mrpl9	0.000126613	-1.16797	down
ENSMUSG00000015776	Med22	3.54e-05	-1.16731	down
ENSMUSG00000016349	Eef1a2	2.87e-05	-1.16686	down
ENSMUSG00000097487	Ptges3l	7.83e-07	-1.16605	down
ENSMUSG00000021930	Spryd7	6.42e-10	-1.16579	down
ENSMUSG00000029166	Mapre3	0.000490386	-1.16427	down
ENSMUSG00000021371	Mcur1	2.68e-05	-1.1636	down
ENSMUSG00000029199	Lias	3.39e-08	-1.1611	down
ENSMUSG00000016252	Atp5e	4.53e-09	-1.16103	down
ENSMUSG00000030249	Abcc9	0.00161633	-1.16067	down
ENSMUSG00000024527	Afg3l2	7.72e-09	-1.16012	down
ENSMUSG00000035296	Sgcg	4.2e-10	-1.15969	down
ENSMUSG00000052485	Tmem171	0.00436342	-1.15956	down
ENSMUSG00000026926	Pmpca	1.79e-10	-1.15932	down
ENSMUSG00000024181	Mrpl28	3.51e-13	-1.15931	down
ENSMUSG00000005354	Txn2	7.58e-15	-1.15927	down
ENSMUSG00000021286	Zfyve21	4.37e-12	-1.15823	down
ENSMUSG00000023939	Mrpl14	4.86e-12	-1.15815	down
ENSMUSG00000074211	Sdhaf1	0.000531921	-1.15749	down
ENSMUSG00000027765	P2ry1	0.0478211	-1.15713	down
ENSMUSG00000024191	Bnip1	2.4e-06	-1.15596	down
ENSMUSG00000039048	Foxred1	0.000160641	-1.15539	down
ENSMUSG00000047921	Trappc9	0.000288847	-1.15402	down
ENSMUSG00000040219	Ttc12	0.00426905	-1.15371	down
ENSMUSG00000032527	Pccb	6.29e-06	-1.15335	down
ENSMUSG00000039345	Mettl22	3.94e-07	-1.15186	down
ENSMUSG00000057766	Ankrd29	0.0302771	-1.15181	down
ONT.8091	NONMMUG040634.2(-/NONCODE),ENSMUSG00000100510(AV026068/Ensembl),NONMMUG040634.2(-/NONCODE),ENSMUSG00000100510(AV026068/Ensembl),NONMMUG040634.2(-/NONCODE)	5.88e-08	-1.15154	down
ENSMUSG00000116461	Gm44502	5.68e-10	-1.15034	down
ENSMUSG00000051238	Swsap1	0.0318635	-1.15028	down
ENSMUSG00000026154	Sdhaf4	9.46e-15	-1.14966	down
ENSMUSG00000020955	Ap4s1	5.33e-09	-1.14905	down
ENSMUSG00000049858	Suox	2.07e-05	-1.14808	down
ENSMUSG00000027219	Slc28a2	1.32e-05	-1.1474	down
ONT.7465	ONT.7465	9.68e-14	-1.14735	down
ENSMUSG00000041740	Rnf10	5.76e-10	-1.14617	down
ENSMUSG00000042302	Ehbp1	0.000250273	-1.14581	down
ENSMUSG00000074754	Smim26	5.66e-10	-1.14447	down
ENSMUSG00000044308	Ubr3	0.00100097	-1.14424	down
ENSMUSG00000061130	Ppm1b	0.0181578	-1.14299	down
ENSMUSG00000030871	Ears2	0.0103289	-1.14221	down
ENSMUSG00000024395	Lims2	1.28e-10	-1.14174	down
ENSMUSG00000068921	Dap3	4.06e-11	-1.14127	down
ENSMUSG00000031730	Dhodh	0.000288433	-1.14071	down
ENSMUSG00000062691	Cebpzos	5.69e-15	-1.14049	down
ENSMUSG00000017686	Rhot1	0.00016714	-1.13958	down
ENSMUSG00000036214	Znrd1as	0.0140906	-1.139	down
ENSMUSG00000006715	Gmnn	1.34e-08	-1.13835	down
ENSMUSG00000047996	Prrg1	0.0378017	-1.13784	down
ENSMUSG00000003099	Ppp5c	4.45e-09	-1.13664	down
ENSMUSG00000022111	Uchl3	0.0311024	-1.13657	down
ENSMUSG00000042608	Stk40	0.00221484	-1.13528	down
ONT.1167	ONT.1167	0.0113132	-1.13374	down
ENSMUSG00000020477	Mrps24	6.28e-13	-1.13334	down
ENSMUSG00000033953	Ppp3r1	0.00138302	-1.13272	down
ENSMUSG00000053702	Nebl	5.84e-08	-1.13261	down
ENSMUSG00000079243	Xirp1	8.18e-05	-1.13216	down
ENSMUSG00000038028	Tigar	0.0158436	-1.13157	down
ENSMUSG00000055737	Ghr	8.73e-06	-1.13147	down
ENSMUSG00000024078	Ttc27	0.00414219	-1.13123	down
ENSMUSG00000022895	Ets2	2.22e-06	-1.13053	down
ENSMUSG00000028743	Akr7a5	2.88e-08	-1.13005	down
ENSMUSG00000021417	Eci2	0.00015079	-1.12953	down
ENSMUSG00000031969	Acad8	3.19e-09	-1.12949	down
ENSMUSG00000025270	Alas2	0.000406378	-1.12829	down
ENSMUSG00000025920	Stau2	0.00298789	-1.12799	down
ENSMUSG00000021400	Wrnip1	0.0436319	-1.12716	down
ENSMUSG00000022617	Chkb	0.00390989	-1.12713	down
ENSMUSG00000024773	Atg2a	0.0454803	-1.12554	down
ENSMUSG00000026922	Agpat2	7.02e-09	-1.12407	down
ENSMUSG00000013701	Timm23	4.01e-15	-1.12383	down
ENSMUSG00000032519	Slc25a38	0.000113787	-1.12281	down
ENSMUSG00000022022	Mtrf1	0.00366889	-1.12186	down
ENSMUSG00000073940	Hbb-bt	0.000483568	-1.12159	down
ENSMUSG00000062198	2700097O09Rik	1.86e-06	-1.12124	down
ENSMUSG00000040451	Sgms1	0.000841039	-1.12048	down
ENSMUSG00000014633	Cmc2	2.08e-07	-1.12004	down
ENSMUSG00000028996	Rbp7	3.46e-06	-1.11966	down
ENSMUSG00000013419	Zfp651	0.000168354	-1.11962	down
ENSMUSG00000027274	Mkks	1.47e-07	-1.11913	down
ENSMUSG00000047656	Trpt1	0.000133707	-1.11867	down
ENSMUSG00000025137	Pcyt2	1.35e-09	-1.11866	down
ENSMUSG00000038671	Arfrp1	4.14e-11	-1.11826	down
ENSMUSG00000013662	Atad1	1.52e-06	-1.11693	down
ENSMUSG00000028970	Abcb1b	0.00933216	-1.11669	down
ENSMUSG00000037443	Cep85	8.33e-05	-1.11617	down
ENSMUSG00000003660	Snrnp200	0.000277037	-1.11603	down
ENSMUSG00000027999	Pla2g12a	0.0361958	-1.11498	down
ENSMUSG00000033632	AW554918	0.00873226	-1.11384	down
ENSMUSG00000036528	Ppfibp2	0.00114357	-1.11328	down
ENSMUSG00000014294	Ndufa2	1.21e-10	-1.11291	down
ENSMUSG00000022297	Fzd6	0.000222021	-1.11291	down
ENSMUSG00000054708	Ankrd24	0.00116123	-1.11277	down
ENSMUSG00000039016	Timm8b	6.82e-13	-1.11261	down
ENSMUSG00000038206	Fbxo8	7.34e-07	-1.11201	down
ENSMUSG00000037049	Smpd1	1.07e-10	-1.11146	down
ENSMUSG00000067369	Trmt2b	3.59e-07	-1.10949	down
ENSMUSG00000069917	Hba-a2	7.19e-06	-1.10897	down
ENSMUSG00000050812	Ecpas	0.00635959	-1.10835	down
ENSMUSG00000067279	Ppp1r3c	5.03e-06	-1.10834	down
ENSMUSG00000001520	Nrip2	0.0254954	-1.10735	down
ENSMUSG00000040195	Nemp1	0.0136727	-1.10626	down
ONT.4257	NONMMUG021084.2(-/NONCODE)	6.46e-05	-1.10596	down
ENSMUSG00000098789	Jmjd7	0.00299421	-1.10595	down
ENSMUSG00000029438	Bcl7a	0.016126	-1.1051	down
ENSMUSG00000029198	Grpel1	4.08e-12	-1.10506	down
ENSMUSG00000032418	Me1	0.000660074	-1.10474	down
ENSMUSG00000036941	Elac1	0.00353572	-1.10416	down
ENSMUSG00000042670	Immp1l	7.92e-13	-1.10359	down
ENSMUSG00000055900	Tmem69	0.0175385	-1.10294	down
ENSMUSG00000040723	Rcsd1	2.06e-05	-1.10153	down
ENSMUSG00000020444	Guk1	1.33e-14	-1.10113	down
ENSMUSG00000038717	Atp5l	2.11e-10	-1.10089	down
ENSMUSG00000040811	Eml2	0.00113838	-1.09941	down
ENSMUSG00000042505	Sdhaf3	1.33e-05	-1.09817	down
ENSMUSG00000002228	Ppm1j	0.000691593	-1.09707	down
ENSMUSG00000033400	Agl	0.000624886	-1.09661	down
ENSMUSG00000025085	Ablim1	1.78e-08	-1.09545	down
ENSMUSG00000024592	C330018D20Rik	1.59e-06	-1.09531	down
ENSMUSG00000029780	Nt5c3	1.43e-08	-1.09517	down
ENSMUSG00000002660	Clpp	8.41e-11	-1.09509	down
ENSMUSG00000024953	Prdx5	3.99e-14	-1.09397	down
ENSMUSG00000031985	Gnpat	1.54e-05	-1.0932	down
ENSMUSG00000021973	Micu2	0.000201678	-1.09276	down
ENSMUSG00000021974	Fgf9	0.0442053	-1.09247	down
ENSMUSG00000018287	Spag7	1.36e-10	-1.09222	down
ENSMUSG00000035772	Mrps2	0.00144438	-1.09112	down
ENSMUSG00000059923	Grb2	8.55e-09	-1.08938	down
ONT.6790	NONMMUG036400.3(-/NONCODE),NONMMUG036400.3(-/NONCODE)	0.0152424	-1.08918	down
ENSMUSG00000021033	Gstz1	3.64e-09	-1.08873	down
ENSMUSG00000029030	Tprgl	0.01379	-1.08864	down
ONT.7203	ENSMUSG00000108322(5430431A17Rik/Ensembl),NONMMUG037915.2(-/NONCODE)	9.51e-05	-1.08782	down
ENSMUSG00000051373	Plpp7	3.19e-05	-1.08747	down
ENSMUSG00000056665	Them6	0.0142172	-1.08668	down
ENSMUSG00000022789	Dnm1l	4.5e-06	-1.08602	down
ENSMUSG00000030647	Ndufc2	5.21e-11	-1.08584	down
ENSMUSG00000030847	Bag3	1.18e-08	-1.08569	down
ONT.7733	ONT.7733	0.00124876	-1.08563	down
ENSMUSG00000029651	Mtus2	1.88e-07	-1.08551	down
ENSMUSG00000063358	Mapk1	0.00471642	-1.08538	down
ENSMUSG00000029287	Tgfbr3	0.00811103	-1.08516	down
ENSMUSG00000032456	Nmnat3	0.000225661	-1.08505	down
ENSMUSG00000023960	Enpp5	0.000419821	-1.08459	down
ENSMUSG00000022244	Amacr	1.56e-08	-1.08456	down
ENSMUSG00000039100	2021-03-06	0.00607679	-1.08448	down
ENSMUSG00000028766	Alpl	0.000362069	-1.08431	down
ENSMUSG00000033365	Ipo13	0.00157814	-1.08193	down
ENSMUSG00000031137	Fgf13	0.0162136	-1.08186	down
ENSMUSG00000038084	Opa1	0.000424122	-1.08114	down
ENSMUSG00000029338	Antxr2	0.000280528	-1.0808	down
ENSMUSG00000049287	Iba57	0.0224475	-1.08036	down
ENSMUSG00000029577	Ube3b	0.000519661	-1.08029	down
ENSMUSG00000041241	Mul1	6.46e-07	-1.07922	down
ENSMUSG00000071014	Ndufb6	0.000967278	-1.07725	down
ENSMUSG00000005534	Insr	0.0118636	-1.0766	down
ENSMUSG00000028247	Coq3	1.5e-08	-1.07626	down
ENSMUSG00000066637	Ttc32	3.68e-07	-1.07615	down
ONT.8806	ONT.8806	0.0180033	-1.07531	down
ENSMUSG00000045613	Chrm2	0.0431392	-1.07517	down
ENSMUSG00000022332	Khdrbs3	0.00515543	-1.07493	down
ENSMUSG00000020547	Bzw2	4.86e-08	-1.07434	down
ENSMUSG00000048920	Fkrp	0.00309678	-1.07407	down
ENSMUSG00000035268	Pkig	8.08e-12	-1.07109	down
ENSMUSG00000036504	Phpt1	6.48e-10	-1.07101	down
ENSMUSG00000054733	Msra	8.71e-09	-1.07069	down
ONT.3760	ONT.3760	0.0297945	-1.06938	down
ENSMUSG00000038664	Herc1	0.0101465	-1.06908	down
ENSMUSG00000027099	Mtx2	7.33e-11	-1.06712	down
ENSMUSG00000030615	Tmem126a	1.83e-09	-1.06639	down
ENSMUSG00000021597	Slf1	0.00396293	-1.06611	down
ENSMUSG00000024259	Slc25a46	0.000300849	-1.06603	down
ENSMUSG00000024570	Rbfa	3.58e-07	-1.06562	down
ENSMUSG00000008892	Vdac3	7.3e-12	-1.06421	down
ENSMUSG00000027305	Ndufaf1	1.6e-07	-1.06376	down
ENSMUSG00000032306	Mpi	7.22e-08	-1.06371	down
ENSMUSG00000043140	Tmem186	0.00373662	-1.06304	down
ENSMUSG00000024955	Esrra	0.00214315	-1.06228	down
ENSMUSG00000046756	Mrps7	3.48e-09	-1.06122	down
ENSMUSG00000009995	Taz	1.14e-06	-1.06071	down
ENSMUSG00000078813	Leng1	8.85e-05	-1.06037	down
ENSMUSG00000062683	Atp5g2	3.88e-12	-1.06033	down
ENSMUSG00000022337	Emc2	1.39e-12	-1.05896	down
ENSMUSG00000024304	Cdh2	9.76e-09	-1.05755	down
ENSMUSG00000020467	Efemp1	0.00705839	-1.05709	down
ENSMUSG00000014956	Ppp1cb	2.02e-09	-1.05602	down
ENSMUSG00000026880	Stom	3.67e-08	-1.05567	down
ENSMUSG00000031916	Cog8	3.15e-09	-1.05503	down
ENSMUSG00000014470	Rnf166	0.00203697	-1.05462	down
ENSMUSG00000040370	Etfrf1	1.38e-06	-1.05454	down
ENSMUSG00000070493	Chchd2	2.48e-10	-1.05385	down
ENSMUSG00000035765	Dym	0.000231473	-1.05313	down
ENSMUSG00000029433	Diablo	0.000103563	-1.05237	down
ENSMUSG00000037531	Mrpl47	6.32e-07	-1.05145	down
ENSMUSG00000022253	Nadk2	0.0254911	-1.05129	down
ENSMUSG00000026755	Arpc5l	2.15e-13	-1.05009	down
ENSMUSG00000026893	Gca	0.00225585	-1.04996	down
ENSMUSG00000032411	Tfdp2	0.000541143	-1.04919	down
ENSMUSG00000030255	Sspn	6.24e-05	-1.04874	down
ENSMUSG00000052676	Zmat1	0.0469632	-1.04833	down
ENSMUSG00000070371	Prss36	0.000947734	-1.0478	down
ENSMUSG00000024782	Ak3	4.33e-07	-1.04709	down
ENSMUSG00000006386	Tek	0.00660235	-1.04692	down
ENSMUSG00000019851	Perp	4.37e-10	-1.04654	down
ENSMUSG00000031701	Dnaja2	6.33e-14	-1.04534	down
ENSMUSG00000001829	Clpb	6.73e-07	-1.04491	down
ENSMUSG00000040964	Arhgef10l	0.00492702	-1.04418	down
ENSMUSG00000026107	Nabp1	0.00762095	-1.04295	down
ENSMUSG00000051502	Ufsp1	0.016126	-1.04259	down
ENSMUSG00000054263	Lifr	0.000215557	-1.04236	down
ENSMUSG00000046573	Lyrm4	0.031982	-1.04228	down
ENSMUSG00000020386	Sar1b	6.15e-13	-1.04205	down
ENSMUSG00000025477	Inpp5a	2.55e-05	-1.04168	down
ENSMUSG00000070867	Trabd2b	0.0152072	-1.03981	down
ENSMUSG00000019861	Gopc	0.0404983	-1.03837	down
ENSMUSG00000039509	Nup133	0.0167285	-1.03809	down
ENSMUSG00000036752	Tubb4b	7.8e-07	-1.03753	down
ENSMUSG00000039523	Cep104	0.00814575	-1.03733	down
ENSMUSG00000022677	Fopnl	2.48e-10	-1.03644	down
ENSMUSG00000053347	Zfp943	0.0247705	-1.03616	down
ENSMUSG00000027238	Frmd5	4.93e-08	-1.03573	down
ENSMUSG00000069919	Hba-a1	1.08e-05	-1.03563	down
ENSMUSG00000027076	Timm10	3.97e-10	-1.03515	down
ENSMUSG00000044066	Cep68	0.0173215	-1.03483	down
ENSMUSG00000033578	Tmem35a	0.009766	-1.0343	down
ENSMUSG00000028622	Mrpl37	1.89e-07	-1.03325	down
ENSMUSG00000045896	Paip2b	0.00431341	-1.03322	down
ENSMUSG00000048731	Ggnbp1	1.06e-05	-1.03316	down
ENSMUSG00000031504	Rab20	0.0308689	-1.03244	down
ENSMUSG00000042642	Flad1	5.76e-07	-1.03222	down
ENSMUSG00000027805	Pfn2	1.31e-07	-1.03115	down
ENSMUSG00000032478	Nme6	6.46e-05	-1.03115	down
ENSMUSG00000044197	Gpr146	2.56e-05	-1.03033	down
ENSMUSG00000090066	1110002E22Rik	0.00358583	-1.03008	down
ENSMUSG00000022016	Akap11	0.024875	-1.02988	down
ENSMUSG00000035473	Galm	0.00255625	-1.02979	down
ENSMUSG00000029486	Mrpl1	4.2e-08	-1.02955	down
ENSMUSG00000028156	Eif4e	7.74e-08	-1.02942	down
ENSMUSG00000054312	Mrps21	5.29e-11	-1.02884	down
ENSMUSG00000025525	Apool	6.59e-11	-1.02872	down
ENSMUSG00000022751	Nit2	6.44e-07	-1.02806	down
ENSMUSG00000032010	Usp2	0.000863538	-1.02632	down
ENSMUSG00000020864	Ankrd40	2.51e-08	-1.02572	down
ENSMUSG00000074890	Lcmt2	0.00383154	-1.02539	down
ENSMUSG00000093661	Eif4e3	7.86e-08	-1.02539	down
ENSMUSG00000026603	Smyd2	6.46e-08	-1.02525	down
ONT.6976	ENSMUSG00000107689(Gm44386/Ensembl),NONMMUG035880.2(-/NONCODE)	0.000138562	-1.02518	down
ENSMUSG00000028986	Klhl7	9.54e-05	-1.02511	down
ENSMUSG00000038286	Bphl	3.51e-08	-1.02476	down
ENSMUSG00000024735	Prpf19	0.000535558	-1.02443	down
ENSMUSG00000034203	Chchd4	2.86e-07	-1.02413	down
ENSMUSG00000003299	Mrpl4	4.23e-10	-1.02365	down
ENSMUSG00000052305	Hbb-bs	0.000316437	-1.02312	down
ENSMUSG00000020329	Polrmt	0.018107	-1.02305	down
ENSMUSG00000002980	Bcam	3.85e-09	-1.02263	down
ENSMUSG00000031516	Dctn6	0.000122011	-1.02254	down
ENSMUSG00000066232	Ipo7	0.0195517	-1.02227	down
ENSMUSG00000042429	Adora1	0.00995434	-1.022	down
ENSMUSG00000057497	Fam136a	1.38e-07	-1.02157	down
ENSMUSG00000039958	Etfbkmt	0.000829497	-1.02146	down
ENSMUSG00000031781	Ciapin1	4.61e-09	-1.02052	down
ENSMUSG00000043190	Rfesd	3.58e-05	-1.02049	down
ENSMUSG00000019806	Aig1	1.69e-06	-1.01992	down
ENSMUSG00000022865	Cxadr	0.0109326	-1.01991	down
ENSMUSG00000057229	Dmac2	3.95e-05	-1.01894	down
ONT.1542	ONT.1542	2.65e-06	-1.01886	down
ENSMUSG00000023456	Tpi1	7.93e-14	-1.01831	down
ENSMUSG00000116930	AC144408.3	2.17e-07	-1.01652	down
ENSMUSG00000025558	Dock9	0.0307825	-1.01543	down
ENSMUSG00000107002	0610012G03Rik	8.04e-11	-1.01541	down
ENSMUSG00000032615	Nt5m	3e-05	-1.01477	down
ENSMUSG00000047153	Khnyn	0.00201145	-1.01425	down
ENSMUSG00000048772	Tmem53	6.89e-07	-1.01368	down
ENSMUSG00000049760	2410015M20Rik	8.1e-11	-1.01283	down
ENSMUSG00000020610	Amz2	6.02e-09	-1.01279	down
ENSMUSG00000049709	Nlrp10	1.79e-05	-1.01267	down
ENSMUSG00000024654	Asrgl1	8.72e-06	-1.01248	down
ENSMUSG00000034911	Ushbp1	1.17e-05	-1.01248	down
ENSMUSG00000090266	Mettl23	7.53e-10	-1.01057	down
ENSMUSG00000046909	Tefm	1.74e-05	-1.01028	down
ENSMUSG00000036980	Taf6	7.06e-07	-1.00998	down
ENSMUSG00000032679	Cd59a	1.53e-09	-1.00882	down
ENSMUSG00000035941	Ibtk	0.0459828	-1.00783	down
ENSMUSG00000041351	Rap1gap	0.0146371	-1.00725	down
ENSMUSG00000029036	Atad3a	5.7e-05	-1.00711	down
ENSMUSG00000041798	Gck	0.00687233	-1.00677	down
ENSMUSG00000020629	Adi1	0.000788054	-1.00622	down
ENSMUSG00000061118	Dnajc30	2.37e-08	-1.00591	down
ENSMUSG00000002728	Naa20	9.51e-11	-1.00491	down
ENSMUSG00000040550	Otud6b	4.89e-07	-1.00416	down
ENSMUSG00000030861	Acadsb	1.26e-09	-1.00242	down
ENSMUSG00000085793	Lin52	0.00263398	-1.0022	down
ENSMUSG00000039069	Mtg2	8.77e-06	-1.00218	down
ENSMUSG00000038332	Sesn1	1.12e-08	-1.00146	down
ENSMUSG00000022214	Dcaf11	0.0261842	-1.00095	down
ONT.6823	ONT.6823	3.22e-05	-0.999986	down
ENSMUSG00000049643	2310022A10Rik	1.13e-08	-0.999851	down
ENSMUSG00000032536	Trak1	0.000833108	-0.999851	down
ENSMUSG00000035198	Tubg1	8.59e-05	-0.997484	down
ENSMUSG00000029397	Rchy1	1.11e-05	-0.99719	down
ENSMUSG00000038383	Pigu	1.91e-06	-0.99472	down
ENSMUSG00000041775	Mapk1ip1	0.00104224	-0.994362	down
ENSMUSG00000001642	Akr1b3	1.38e-10	-0.992814	down
ENSMUSG00000005674	Tomm40l	1.89e-06	-0.992493	down
ENSMUSG00000010048	Ifrd2	1.89e-05	-0.991619	down
ENSMUSG00000075307	Klhl41	0.0131885	-0.991593	down
ENSMUSG00000025766	D3Ertd751e	0.000752667	-0.990936	down
ENSMUSG00000014243	Zswim7	1.79e-05	-0.9901	down
ENSMUSG00000031442	Mcf2l	0.0122687	-0.98868	down
ENSMUSG00000073435	Nme3	0.0038929	-0.988675	down
ENSMUSG00000042605	Atxn2	0.0234576	-0.988663	down
ENSMUSG00000027698	Nceh1	2.23e-06	-0.988227	down
ENSMUSG00000020178	Adora2a	0.020226	-0.986917	down
ENSMUSG00000020393	Kremen1	3.38e-05	-0.986826	down
ENSMUSG00000026150	Mff	8.4e-05	-0.985978	down
ENSMUSG00000021792	Fam213a	0.00441276	-0.984523	down
ENSMUSG00000024645	Timm21	4.03e-07	-0.983706	down
ENSMUSG00000021222	Dcaf4	0.000752795	-0.983548	down
ENSMUSG00000013997	Nit1	4.84e-05	-0.983314	down
ENSMUSG00000026571	Dcaf6	0.0103306	-0.982569	down
ENSMUSG00000024683	Mrpl16	9.48e-07	-0.98243	down
ENSMUSG00000023967	Mrps18a	6.33e-09	-0.982296	down
ENSMUSG00000078695	Cisd3	4.05e-08	-0.981964	down
ENSMUSG00000024140	Epas1	0.000987756	-0.98146	down
ENSMUSG00000041168	Lonp1	6.84e-06	-0.981277	down
ENSMUSG00000050014	Apol10b	0.0366646	-0.981122	down
ENSMUSG00000070283	Ndufaf3	1.05e-08	-0.980382	down
ENSMUSG00000019883	Echdc1	0.000837068	-0.980265	down
ENSMUSG00000014905	Dnajb9	1.55e-06	-0.979862	down
ENSMUSG00000051355	Commd1	2.59e-08	-0.978793	down
ENSMUSG00000027589	Pcmtd2	0.00828709	-0.978748	down
ENSMUSG00000031358	Msl3	7.24e-07	-0.978117	down
ENSMUSG00000020034	Tcp11l2	3.56e-07	-0.97769	down
ENSMUSG00000024906	Mus81	0.00237971	-0.977038	down
ENSMUSG00000033377	Palmd	1.4e-05	-0.975749	down
ENSMUSG00000020621	Rdh14	1.37e-07	-0.975582	down
ENSMUSG00000020542	Myocd	0.0153866	-0.974337	down
ENSMUSG00000006219	Fblim1	6.53e-08	-0.974121	down
ENSMUSG00000027257	Pacsin3	1.15e-08	-0.974104	down
ENSMUSG00000027650	Tti1	0.0325262	-0.974081	down
ENSMUSG00000033083	Tbc1d4	0.0211923	-0.973714	down
ENSMUSG00000022940	Pigp	1.42e-10	-0.97258	down
ENSMUSG00000052934	Fbxo31	0.0169463	-0.972524	down
ENSMUSG00000078713	Tomm5	2.75e-10	-0.971459	down
ENSMUSG00000049044	Rapgef4	0.00407937	-0.970436	down
ENSMUSG00000071632	2510002D24Rik	0.000868569	-0.969339	down
ENSMUSG00000051000	Fam160a1	0.0117024	-0.969114	down
ENSMUSG00000032459	Mrps22	2.82e-06	-0.968975	down
ENSMUSG00000020590	Snx13	0.0164062	-0.968965	down
ENSMUSG00000002767	Mrpl2	1.92e-08	-0.968791	down
ENSMUSG00000029319	Coq2	0.00171096	-0.96838	down
ENSMUSG00000018415	Gid4	0.000949182	-0.968284	down
ENSMUSG00000034570	Inpp5j	0.0432999	-0.967903	down
ENSMUSG00000062040	Zfp27	0.0427558	-0.967839	down
ENSMUSG00000029916	Agk	4.82e-05	-0.967599	down
ENSMUSG00000000538	Tom1l2	0.000451364	-0.967087	down
ENSMUSG00000050043	Tmx2	1.09e-08	-0.964785	down
ENSMUSG00000020775	Mrpl38	9.33e-07	-0.964667	down
ENSMUSG00000038876	Rnf146	1.57e-05	-0.964647	down
ENSMUSG00000005469	Prkaca	0.00085294	-0.964618	down
ENSMUSG00000021273	Fdft1	0.000786153	-0.963255	down
ENSMUSG00000032387	Rbpms2	0.000561366	-0.962916	down
ENSMUSG00000058254	Tspan7	3.03e-08	-0.9621	down
ENSMUSG00000022370	Mrpl13	1.59e-08	-0.960932	down
ENSMUSG00000026887	Mrrf	1.28e-07	-0.960815	down
ENSMUSG00000024231	Cul2	0.000176805	-0.960006	down
ENSMUSG00000020572	Nampt	2.34e-07	-0.959992	down
ENSMUSG00000026798	Coq4	0.00196953	-0.95934	down
ENSMUSG00000052712	BC004004	4.86e-10	-0.959085	down
ENSMUSG00000029815	Malsu1	1.96e-06	-0.958162	down
ENSMUSG00000040464	Gtpbp10	0.0126005	-0.958149	down
ENSMUSG00000024589	Nedd4l	0.00632724	-0.957633	down
ENSMUSG00000022265	Ank	5.23e-05	-0.957375	down
ENSMUSG00000024902	Mrpl11	3.68e-09	-0.956771	down
ENSMUSG00000034659	Tmem109	1.25e-09	-0.956657	down
ENSMUSG00000025825	Iscu	7.12e-06	-0.956399	down
ENSMUSG00000040269	Mrps28	3.58e-09	-0.955259	down
ONT.4125	ONT.4125	0.015473	-0.955007	down
ENSMUSG00000024160	Spsb3	4.66e-07	-0.954466	down
ENSMUSG00000031783	Polr2c	3.71e-08	-0.953816	down
ENSMUSG00000059534	Uqcr10	7.71e-08	-0.953613	down
ONT.685	ENSMUSG00000111531(Gm32688/Ensembl),NONMMUG050202.2(-/NONCODE)	0.0323264	-0.953533	down
ENSMUSG00000069045	Ddx3y	0.000256379	-0.953197	down
ENSMUSG00000028672	Hmgcl	3.24e-11	-0.951228	down
ENSMUSG00000030279	C2cd5	0.046389	-0.950469	down
ENSMUSG00000038046	Mrm3	0.00724557	-0.950107	down
ENSMUSG00000035642	Aamdc	8.01e-08	-0.950042	down
ONT.3544	ONT.3544	3.23e-10	-0.949256	down
ENSMUSG00000059013	Sh2d3c	0.000479835	-0.94913	down
ENSMUSG00000024601	Isoc1	0.0456002	-0.948939	down
ENSMUSG00000020173	Cobl	0.0322045	-0.947647	down
ENSMUSG00000021771	Vdac2	6.64e-13	-0.947448	down
ENSMUSG00000028093	Acp6	8.86e-05	-0.947166	down
ENSMUSG00000023175	Bsg	1.23e-09	-0.947007	down
ENSMUSG00000094936	Rbm4	0.000279574	-0.946531	down
ENSMUSG00000027680	Fxr1	2.92e-06	-0.944336	down
ENSMUSG00000027374	Mrps5	1.78e-07	-0.944241	down
ENSMUSG00000086784	Isoc2a	0.00790174	-0.943911	down
ENSMUSG00000020079	Supv3l1	0.00470647	-0.943895	down
ENSMUSG00000051989	Smim11	1.23e-08	-0.943085	down
ENSMUSG00000078919	Dpm1	2.64e-07	-0.942913	down
ENSMUSG00000030037	Mrpl53	4.51e-08	-0.942354	down
ENSMUSG00000024163	Mapk8ip3	0.00149302	-0.941302	down
ENSMUSG00000033751	Gadd45gip1	7.18e-07	-0.940006	down
ENSMUSG00000017718	Afmid	0.00971663	-0.93992	down
ENSMUSG00000030662	Ipo5	0.000520367	-0.939351	down
ENSMUSG00000044018	Mrpl50	1.26e-08	-0.939128	down
ENSMUSG00000035762	Tmem161b	0.0156324	-0.938734	down
ENSMUSG00000040532	Abhd11	2.76e-06	-0.93826	down
ENSMUSG00000000959	Oxa1l	2.19e-07	-0.938136	down
ENSMUSG00000020246	Hcfc2	0.000816513	-0.938049	down
ENSMUSG00000037851	Iars	0.0440094	-0.937017	down
ENSMUSG00000046671	Mtfr1l	3.42e-09	-0.936801	down
ENSMUSG00000026179	Pnkd	1.07e-08	-0.936341	down
ENSMUSG00000021290	Atp5mpl	4.65e-08	-0.936233	down
ENSMUSG00000022962	Gart	0.00389849	-0.936223	down
ENSMUSG00000063179	Pstk	8.93e-06	-0.935696	down
ENSMUSG00000075528	Aarsd1	0.00213236	-0.935473	down
ENSMUSG00000072720	Myo18b	0.00143679	-0.935264	down
ENSMUSG00000041378	Cldn5	7.44e-05	-0.934973	down
ENSMUSG00000039461	Tcta	5.76e-08	-0.934879	down
ONT.577	ONT.577	4.08e-06	-0.930878	down
ENSMUSG00000036817	Sun1	0.000544335	-0.930605	down
ENSMUSG00000026925	Inpp5e	0.00786247	-0.929958	down
ENSMUSG00000028953	Abcf2	2.02e-06	-0.929906	down
ENSMUSG00000032126	Hmbs	2.49e-05	-0.929658	down
ENSMUSG00000059895	Ptp4a3	9.13e-06	-0.92821	down
ENSMUSG00000004264	Phb2	5e-05	-0.92785	down
ENSMUSG00000019988	Nedd1	0.000453397	-0.926563	down
ENSMUSG00000024588	Fech	7.71e-08	-0.926326	down
ENSMUSG00000035933	Cog5	0.00769994	-0.925064	down
ENSMUSG00000056492	Adgrf5	0.0230926	-0.924798	down
ENSMUSG00000075704	Txnrd2	1.2e-05	-0.924488	down
ENSMUSG00000041476	Smpx	1.07e-07	-0.924053	down
ENSMUSG00000021000	Mia2	0.000262928	-0.923825	down
ENSMUSG00000032044	Rpusd4	0.000766305	-0.923496	down
ENSMUSG00000031841	Cdh13	1.66e-09	-0.922901	down
ENSMUSG00000026811	St6galnac6	1.49e-05	-0.922372	down
ENSMUSG00000051730	Mettl5	4.27e-05	-0.921316	down
ENSMUSG00000004931	Apba3	0.00216149	-0.920199	down
ENSMUSG00000024158	Hagh	4.32e-10	-0.920169	down
ENSMUSG00000036087	Slain2	0.00396581	-0.92002	down
ENSMUSG00000036617	Etl4	0.0483429	-0.919619	down
ENSMUSG00000022292	Rrm2b	0.0115967	-0.918434	down
ENSMUSG00000032534	Cep63	0.00497569	-0.918415	down
ENSMUSG00000017817	Jph2	2.88e-05	-0.917956	down
ENSMUSG00000038155	Gstp2	2.84e-05	-0.917312	down
ENSMUSG00000030695	Aldoa	1.11e-11	-0.917229	down
ENSMUSG00000047260	Emc6	1.14e-05	-0.916979	down
ENSMUSG00000027573	Gid8	3.82e-07	-0.915844	down
ENSMUSG00000099041	Gm28035	2.27e-05	-0.915099	down
ENSMUSG00000033096	Apmap	0.0231336	-0.914321	down
ENSMUSG00000028443	Nudt2	4.42e-06	-0.914212	down
ENSMUSG00000027187	Cat	1.66e-08	-0.913227	down
ENSMUSG00000022965	Ifngr2	1.68e-07	-0.912984	down
ENSMUSG00000038936	Sccpdh	9.01e-07	-0.910561	down
ENSMUSG00000028861	Mrps15	2.77e-08	-0.910251	down
ENSMUSG00000036257	Pnpla8	2.04e-05	-0.909514	down
ENSMUSG00000035314	Gdpd5	0.0132164	-0.909388	down
ENSMUSG00000067787	Blcap	1.53e-06	-0.909259	down
ENSMUSG00000002797	Ggct	8.49e-05	-0.908783	down
ENSMUSG00000031913	Vps4a	3.18e-06	-0.908659	down
ENSMUSG00000075408	6030408B16Rik	0.0337705	-0.908236	down
ENSMUSG00000039263	Npepl1	0.00120194	-0.907529	down
ENSMUSG00000026028	Trak2	0.00661561	-0.907018	down
ENSMUSG00000078517	Emc1	0.00141723	-0.906155	down
ENSMUSG00000026991	Pkp4	0.000328544	-0.905711	down
ENSMUSG00000047454	Gphn	0.0106142	-0.905536	down
ENSMUSG00000029629	Phf14	0.0227368	-0.905162	down
ENSMUSG00000071528	Usmg5	1.18e-07	-0.90509	down
ENSMUSG00000036450	Hif1an	0.0135366	-0.904125	down
ENSMUSG00000051285	Pcmtd1	0.000197685	-0.903239	down
ENSMUSG00000025937	Lactb2	0.00266294	-0.903011	down
ENSMUSG00000047866	Lonp2	1.44e-06	-0.901475	down
ENSMUSG00000074793	Hspa12b	0.000796711	-0.900886	down
ENSMUSG00000036570	Fxyd1	2.44e-05	-0.897929	down
ENSMUSG00000070424	Art5	0.0108125	-0.897873	down
ENSMUSG00000023055	Calcoco1	8.91e-07	-0.897462	down
ENSMUSG00000035105	Egln3	0.00683455	-0.897035	down
ENSMUSG00000034471	Caskin2	0.0118742	-0.897017	down
ENSMUSG00000021715	Cwc27	0.00143906	-0.89683	down
ENSMUSG00000022389	Tef	0.000148685	-0.896316	down
ENSMUSG00000023259	Slc26a6	0.00505497	-0.895346	down
ENSMUSG00000056091	St3gal5	0.000523232	-0.894786	down
ENSMUSG00000026709	Dars2	0.00117399	-0.894058	down
ENSMUSG00000026095	Asnsd1	2.91e-06	-0.893696	down
ENSMUSG00000000876	Pxmp4	0.000297723	-0.892969	down
ENSMUSG00000028416	Bag1	0.00624443	-0.891712	down
ENSMUSG00000062373	Tmem65	0.0121606	-0.891558	down
ENSMUSG00000037216	Lipt1	0.0355947	-0.890653	down
ENSMUSG00000078970	Wdr92	0.00241726	-0.890155	down
ENSMUSG00000067653	Ankrd23	2.32e-07	-0.889998	down
ENSMUSG00000022682	Rrn3	0.0077934	-0.889856	down
ENSMUSG00000035158	Mitf	0.0107631	-0.889141	down
ENSMUSG00000043683	Fem1a	0.0105702	-0.888224	down
ENSMUSG00000020650	Bcap29	3.13e-06	-0.88765	down
ENSMUSG00000037736	Limch1	0.00533376	-0.886871	down
ENSMUSG00000031134	Rbmx	5.48e-05	-0.886609	down
ENSMUSG00000042870	Tom1	4.19e-06	-0.88561	down
ENSMUSG00000024082	Ndufaf7	9.22e-07	-0.885002	down
ENSMUSG00000028318	Polr1e	1.09e-05	-0.884388	down
ENSMUSG00000026632	Tatdn3	0.00839077	-0.884327	down
ENSMUSG00000064037	Gpn1	0.0474039	-0.883733	down
ENSMUSG00000037740	Mrps26	7.5e-06	-0.883147	down
ENSMUSG00000035142	Nubpl	0.00177098	-0.882182	down
ENSMUSG00000052214	Opa3	5.61e-05	-0.882032	down
ENSMUSG00000060098	Prmt7	0.000105586	-0.881984	down
ENSMUSG00000053819	Camk2d	0.000244117	-0.881971	down
ENSMUSG00000015711	Prune1	0.000877353	-0.881564	down
ENSMUSG00000046516	Cox17	3.97e-07	-0.881404	down
ENSMUSG00000045854	Lyrm2	3.12e-05	-0.881394	down
ENSMUSG00000032705	Exd2	0.00559651	-0.88037	down
ENSMUSG00000030653	Gm45837	0.0107549	-0.879592	down
ENSMUSG00000025907	Rb1cc1	0.0252582	-0.878683	down
ENSMUSG00000026123	Plekhb2	8.53e-06	-0.878559	down
ENSMUSG00000011148	Adssl1	5.38e-06	-0.878138	down
ENSMUSG00000072501	Phf20l1	0.0364848	-0.877849	down
ENSMUSG00000024083	Pja2	0.00115768	-0.876849	down
ENSMUSG00000033918	Parl	1.57e-05	-0.875302	down
ENSMUSG00000034880	Mrpl34	3.08e-06	-0.875086	down
ENSMUSG00000053799	Exoc6	0.000308906	-0.87352	down
ENSMUSG00000026342	Slc35f5	4.11e-05	-0.87317	down
ENSMUSG00000033972	Zfp944	0.00895552	-0.873011	down
ENSMUSG00000038132	Rbm24	0.00530817	-0.872892	down
ENSMUSG00000018378	Cuedc1	0.0150352	-0.872801	down
ENSMUSG00000073968	Trim68	0.00306726	-0.872458	down
ENSMUSG00000024168	Tmem204	2.54e-07	-0.872277	down
ENSMUSG00000072772	Grcc10	1.22e-08	-0.872079	down
ENSMUSG00000026618	Iars2	0.0164402	-0.872066	down
ENSMUSG00000049960	Mrps16	2.58e-08	-0.871788	down
ENSMUSG00000054619	Mettl7a1	0.00490902	-0.870954	down
ENSMUSG00000079511	Gm42688	2.21e-06	-0.870633	down
ENSMUSG00000023025	Larp4	0.0155629	-0.86984	down
ENSMUSG00000042293	Gm5617	2.53e-06	-0.868672	down
ENSMUSG00000023074	Mospd1	1e-05	-0.86834	down
ENSMUSG00000002342	Tmem161a	2.42e-06	-0.868246	down
ENSMUSG00000043953	Ccrl2	0.00279936	-0.868135	down
ENSMUSG00000079317	Trappc2	3.33e-05	-0.867669	down
ENSMUSG00000000439	Mkrn2	1.65e-05	-0.86629	down
ENSMUSG00000030611	Mrps11	7.82e-07	-0.864739	down
ENSMUSG00000028145	Them4	0.00188748	-0.864527	down
ENSMUSG00000039126	Prune2	0.0142597	-0.864334	down
ENSMUSG00000026701	Prdx6	3.37e-08	-0.862746	down
ENSMUSG00000042099	Kank3	0.0025759	-0.8614	down
ENSMUSG00000034278	Dnajc17	0.00220931	-0.861075	down
ENSMUSG00000029128	Rab28	5.55e-06	-0.860802	down
ENSMUSG00000060187	Lrrc10	0.000560501	-0.860742	down
ENSMUSG00000003438	Timm50	1.04e-05	-0.859009	down
ENSMUSG00000048489	Depp1	0.022714	-0.858467	down
ENSMUSG00000014551	Mrps25	2.56e-07	-0.858441	down
ENSMUSG00000026207	Speg	0.027481	-0.858185	down
ENSMUSG00000037499	Nenf	0.00134109	-0.857472	down
ENSMUSG00000075229	Ccdc58	6.35e-06	-0.85729	down
ENSMUSG00000037523	Mavs	0.000139868	-0.856864	down
ENSMUSG00000029918	Mrps33	2.55e-10	-0.856673	down
ENSMUSG00000058756	Thra	0.0221836	-0.856549	down
ENSMUSG00000021809	Nudt13	0.000585004	-0.855877	down
ENSMUSG00000069633	Pex11g	0.0248938	-0.85478	down
ENSMUSG00000038845	Phb	0.00352185	-0.854681	down
ENSMUSG00000035150	Eif2s3x	0.0012383	-0.853983	down
ENSMUSG00000021519	Mterf3	0.000580106	-0.853982	down
ENSMUSG00000022964	Tmem50b	3.59e-07	-0.852803	down
ENSMUSG00000030852	Tacc2	0.000721982	-0.852786	down
ENSMUSG00000025384	Faap100	0.00436509	-0.852458	down
ENSMUSG00000010936	Vac14	0.00725566	-0.852436	down
ENSMUSG00000027180	Fbxo3	9.16e-06	-0.851815	down
ENSMUSG00000037772	Mrpl23	1.7e-08	-0.851768	down
ENSMUSG00000035754	Wdr18	0.000491712	-0.851746	down
ENSMUSG00000033161	Atp1a1	0.00929419	-0.851453	down
ENSMUSG00000030733	Sh2b1	0.015062	-0.851244	down
ENSMUSG00000035637	Grhpr	9.28e-06	-0.85115	down
ENSMUSG00000068614	Actc1	1.81e-06	-0.850669	down
ENSMUSG00000033845	Mrpl15	1.92e-08	-0.850667	down
ENSMUSG00000004032	Gstm5	0.00402094	-0.849061	down
ENSMUSG00000039130	Zc3hc1	0.000459005	-0.848596	down
ENSMUSG00000025894	Aasdhppt	6.69e-06	-0.848394	down
ENSMUSG00000039826	Trub2	0.0219598	-0.84791	down
ENSMUSG00000057531	Dtnbp1	0.000327745	-0.846007	down
ENSMUSG00000010097	Nxf1	2.17e-08	-0.845319	down
ENSMUSG00000030610	Det1	0.0128028	-0.844296	down
ENSMUSG00000047242	Taf9b	0.00516316	-0.844118	down
ENSMUSG00000056820	Tsnax	1.06e-06	-0.843574	down
ENSMUSG00000069094	Pde7a	0.0485663	-0.843272	down
ENSMUSG00000028080	Lrba	2.64e-05	-0.842979	down
ENSMUSG00000001552	Jup	3.31e-07	-0.842487	down
ENSMUSG00000035530	Eif1	3.47e-07	-0.841942	down
ENSMUSG00000033174	Mgll	1.45e-06	-0.841573	down
ENSMUSG00000000384	Tbrg4	0.00051743	-0.841079	down
ENSMUSG00000010607	Pigyl	1.32e-05	-0.839425	down
ENSMUSG00000021951	Eef1akmt1	5.03e-05	-0.838912	down
ENSMUSG00000021820	Camk2g	0.000212397	-0.838748	down
ENSMUSG00000014763	Fam120b	0.00204324	-0.838143	down
ENSMUSG00000029162	Khk	0.000271198	-0.836801	down
ENSMUSG00000032633	Flcn	0.00195563	-0.836264	down
ENSMUSG00000020541	Tom1l1	0.0011256	-0.835079	down
ENSMUSG00000033735	Spr	8.28e-06	-0.834416	down
ENSMUSG00000034157	Cipc	0.0149894	-0.833495	down
ENSMUSG00000031776	Arl2bp	1.42e-05	-0.832346	down
ENSMUSG00000048351	Coa7	0.00029087	-0.831992	down
ENSMUSG00000060675	Pla2g16	6.32e-07	-0.83159	down
ENSMUSG00000024208	Uqcc2	2.3e-07	-0.831535	down
ENSMUSG00000058267	Mrps14	5.97e-08	-0.831375	down
ENSMUSG00000073557	Ppp1r12b	0.00245192	-0.831284	down
ENSMUSG00000041264	Uspl1	0.00189788	-0.830832	down
ENSMUSG00000007338	Mrpl49	0.000115555	-0.83032	down
ENSMUSG00000037787	Apopt1	0.000273748	-0.829536	down
ENSMUSG00000021548	Ccnh	6.87e-06	-0.829173	down
ENSMUSG00000095464	Gm21987	9.59e-06	-0.829167	down
ENSMUSG00000062929	Cfl2	8.95e-09	-0.828904	down
ENSMUSG00000040018	Cox15	0.000239427	-0.828736	down
ENSMUSG00000036073	Galt	5.45e-05	-0.828723	down
ENSMUSG00000037349	Nudt22	8.82e-06	-0.827957	down
ENSMUSG00000023018	Smarcd1	0.01254	-0.82783	down
ENSMUSG00000049489	Ccnq	0.00011334	-0.82764	down
ENSMUSG00000073888	Ccl27a	0.000946922	-0.826796	down
ENSMUSG00000075706	Gpx4	7.08e-09	-0.826078	down
ENSMUSG00000022386	Trmu	0.00444556	-0.825383	down
ENSMUSG00000031667	Aktip	2.55e-05	-0.825138	down
ENSMUSG00000031568	Rwdd4a	0.00901453	-0.825039	down
ENSMUSG00000028949	Smarcd3	0.0487499	-0.822908	down
ONT.6073	ONT.6073	0.0472472	-0.822378	down
ENSMUSG00000031785	Adgrg1	0.00903038	-0.8222	down
ENSMUSG00000034574	Daam1	0.00056155	-0.82131	down
ENSMUSG00000010362	Rdm1	2.45e-06	-0.820794	down
ENSMUSG00000022724	Riox2	0.00030484	-0.820179	down
ENSMUSG00000026189	Pecr	0.0171389	-0.820141	down
ONT.6751	ENSMUSG00000100680(1810044D09Rik/Ensembl),NONMMUG036006.2(-/NONCODE)	0.0441657	-0.819932	down
ENSMUSG00000022889	Mrpl39	1.68e-07	-0.819671	down
ENSMUSG00000041957	Pkp2	0.000101609	-0.81869	down
ENSMUSG00000039639	Kcne1	0.00477476	-0.818536	down
ENSMUSG00000030386	Zfp606	0.00613757	-0.818235	down
ENSMUSG00000060261	Gtf2i	0.000359146	-0.817979	down
ENSMUSG00000079557	2021-03-02	3.48e-05	-0.817477	down
ENSMUSG00000019848	Popdc3	0.00423174	-0.816744	down
ENSMUSG00000049550	Clip1	3.4e-06	-0.816509	down
ENSMUSG00000032449	Slc25a36	0.0339583	-0.815026	down
ENSMUSG00000030612	Mrpl46	0.000435569	-0.814239	down
ENSMUSG00000045193	Cirbp	0.000123722	-0.813747	down
ENSMUSG00000063787	Chchd1	1.48e-06	-0.81352	down
ENSMUSG00000024248	Cox7a2l	4.21e-09	-0.812938	down
ENSMUSG00000026309	Ilkap	0.000156488	-0.812808	down
ENSMUSG00000021929	Kpna3	0.0124767	-0.812286	down
ENSMUSG00000020514	Mrpl22	2.21e-07	-0.811739	down
ENSMUSG00000069622	Gm10273	0.000509366	-0.811499	down
ENSMUSG00000032294	Pkm	3.69e-06	-0.811353	down
ENSMUSG00000026860	Sh3glb2	1.33e-06	-0.809624	down
ENSMUSG00000026427	Eif2d	0.00194402	-0.809474	down
ENSMUSG00000027175	Tcp11l1	0.0416577	-0.809296	down
ENSMUSG00000023206	Il15ra	0.00950379	-0.808862	down
ONT.2020	ONT.2020	0.000159862	-0.808834	down
ENSMUSG00000067873	Htatsf1	0.0191194	-0.808627	down
ENSMUSG00000010057	Nprl2	0.000797497	-0.807125	down
ENSMUSG00000031823	Zdhhc7	0.0437197	-0.807065	down
ENSMUSG00000032396	Dis3l	0.0159079	-0.806917	down
ENSMUSG00000045973	Slc25a51	0.000133097	-0.805943	down
ENSMUSG00000031788	Kifc3	0.00816616	-0.805897	down
ENSMUSG00000031458	Coprs	0.00228924	-0.805891	down
ENSMUSG00000024914	Drap1	1.1e-05	-0.805797	down
ENSMUSG00000019143	Hars2	0.000851904	-0.80578	down
ENSMUSG00000031532	Saraf	8.37e-09	-0.805509	down
ENSMUSG00000055322	Tns1	5.79e-07	-0.804556	down
ENSMUSG00000023909	Paqr4	0.005075	-0.802814	down
ENSMUSG00000008575	Nfib	0.00510836	-0.801677	down
ENSMUSG00000020124	Usp15	0.0183947	-0.801047	down
ENSMUSG00000042380	Smim12	8.93e-07	-0.800571	down
ENSMUSG00000038086	Hspb2	0.000169277	-0.798423	down
ONT.795	ONT.795	0.00899419	-0.797333	down
ENSMUSG00000024007	Ppil1	7.03e-06	-0.796938	down
ENSMUSG00000035297	Cops4	2.56e-08	-0.796389	down
ENSMUSG00000031198	Fundc2	6.5e-08	-0.796165	down
ENSMUSG00000021079	Timm9	0.00017324	-0.795744	down
ENSMUSG00000021451	Sema4d	0.00227884	-0.794622	down
ENSMUSG00000050315	Synpo2	0.00366923	-0.793796	down
ENSMUSG00000036764	Dnajc12	0.0156517	-0.79285	down
ENSMUSG00000023977	Ubr2	0.0194528	-0.792251	down
ENSMUSG00000028300	C9orf72	0.00650243	-0.791671	down
ENSMUSG00000062762	Ei24	0.00863231	-0.791172	down
ENSMUSG00000071302	2610044O15Rik8	0.0171505	-0.790868	down
ENSMUSG00000045962	Wnk1	0.000801941	-0.790734	down
ENSMUSG00000058690	Ccser2	2.78e-05	-0.790152	down
ENSMUSG00000032513	Gorasp1	0.0244449	-0.788936	down
ENSMUSG00000028603	Scp2	8.49e-07	-0.788809	down
ENSMUSG00000078622	Ccdc47	0.000108216	-0.787766	down
ENSMUSG00000005161	Prdx2	8.52e-08	-0.787325	down
ENSMUSG00000003948	Mmd	0.0252411	-0.78723	down
ENSMUSG00000022635	Zcrb1	1.45e-07	-0.786842	down
ENSMUSG00000032114	Slc37a4	0.0125875	-0.786495	down
ENSMUSG00000002948	Map2k7	0.00983336	-0.786473	down
ENSMUSG00000027288	Zfp106	0.00296939	-0.786413	down
ENSMUSG00000020894	Vamp2	8.82e-05	-0.786389	down
ENSMUSG00000042215	Bag2	0.000153965	-0.785525	down
ENSMUSG00000040883	Tmem205	6.38e-07	-0.783465	down
ENSMUSG00000034432	Cops8	2.43e-06	-0.783255	down
ONT.3371	ONT.3371	0.00339928	-0.782912	down
ENSMUSG00000029624	Ptcd1	0.0126541	-0.782467	down
ENSMUSG00000034211	Mrps17	8.91e-06	-0.782187	down
ENSMUSG00000030629	Zfand6	1.18e-05	-0.780996	down
[truncated: 310 more rows]

## Sheet: up-regulated
#ID	gene_name	Pvalue	log2FC	regulated
ENSMUSG00000050359	Sprr1a	1.42575e-168	9.26694	up
ENSMUSG00000054196	Cthrc1	6.52569e-161	9.02027	up
ENSMUSG00000030144	Clec4d	4.62098e-38	8.92829	up
ENSMUSG00000029304	Spp1	1.25592e-165	8.83228	up
ENSMUSG00000058914	C1qtnf3	2.70336e-24	8.69474	up
ENSMUSG00000074677	Sirpb1c	1.0507e-27	8.414	up
ENSMUSG00000029816	Gpnmb	7.98502e-68	7.99317	up
ENSMUSG00000019987	Arg1	1.24683e-59	7.9326	up
ENSMUSG00000000983	Wfdc18	7.05082e-18	7.83262	up
ENSMUSG00000032332	Col12a1	4.39902e-20	7.68693	up
ENSMUSG00000029371	Cxcl5	6.41379e-18	7.68475	up
ENSMUSG00000027966	Col11a1	9.81213e-20	7.65424	up
ENSMUSG00000068893	Sprr2a2	7.20678e-47	7.59382	up
ENSMUSG00000009185	Ccl8	2.96892e-92	7.56474	up
ENSMUSG00000047592	Nxpe5	4.76892e-15	7.37674	up
ENSMUSG00000112148	Lilrb4a	6.65909e-15	7.35598	up
ENSMUSG00000078664	Sprr2a1	9.62706e-82	7.31117	up
ENSMUSG00000021624	Cd180	1.02064e-11	7.25151	up
ENSMUSG00000051048	P4ha3	4.52172e-14	7.20005	up
ENSMUSG00000040026	Saa3	3.4538e-66	7.18883	up
ENSMUSG00000109350	Gm44805	1.19715e-12	7.05603	up
ENSMUSG00000001131	Timp1	8.07009e-168	6.95187	up
ENSMUSG00000015854	Cd5l	1.27635e-11	6.835	up
ENSMUSG00000002020	Ltbp2	2.00078e-28	6.74216	up
ENSMUSG00000054555	Adam12	3.95733e-10	6.7413	up
ENSMUSG00000021130	Galnt16	2.51586e-09	6.7395	up
ENSMUSG00000074445	Sprr2a3	4.22484e-10	6.64442	up
ENSMUSG00000060962	Dmkn	5.52708e-09	6.64164	up
ENSMUSG00000027750	Postn	1.12021e-88	6.52928	up
ENSMUSG00000027996	Sfrp2	1.22047e-56	6.52544	up
ENSMUSG00000026228	Htr2b	5.61666e-09	6.50058	up
ENSMUSG00000015652	Steap1	7.41814e-09	6.46335	up
ENSMUSG00000028238	Atp6v0d2	2.23187e-08	6.38803	up
ENSMUSG00000069515	Lyz1	2.45994e-08	6.38652	up
ENSMUSG00000038775	Vill	2.41462e-08	6.38433	up
ENSMUSG00000056174	Col8a2	2.45117e-07	6.34825	up
ENSMUSG00000061048	Cdh3	8.25346e-09	6.34446	up
ENSMUSG00000031722	Hp	1.03287e-73	6.34347	up
ENSMUSG00000050335	Lgals3	6.77849e-146	6.33288	up
ENSMUSG00000047798	Cd300lf	2.52065e-08	6.25683	up
ENSMUSG00000078452	Raet1d	8.51999e-09	6.21096	up
ENSMUSG00000043740	B430306N03Rik	7.59424e-09	6.21095	up
ENSMUSG00000031548	Sfrp1	1.18233e-29	6.20291	up
ENSMUSG00000022533	Atp13a3	2.1675e-08	6.16445	up
ONT.3837	ONT.3837	1.51678e-08	6.16431	up
ENSMUSG00000044827	Tlr1	4.32729e-06	6.12549	up
ENSMUSG00000052353	Cemip	2.37853e-06	6.12386	up
ENSMUSG00000078780	Gm5150	7.82597e-07	6.12134	up
ENSMUSG00000095788	Sirpb1a	7.0935e-07	6.06835	up
ENSMUSG00000062082	Cd200r4	1.05658e-07	6.06637	up
ENSMUSG00000002992	Apoc2	1.84437e-23	6.06292	up
ENSMUSG00000053522	Lgals7	3.87432e-06	6.01537	up
ENSMUSG00000030142	Clec4e	3.58997e-07	6.0152	up
ENSMUSG00000028678	Kif2c	1.37073e-06	5.96296	up
ENSMUSG00000040133	Gpr176	5.23265e-07	5.96143	up
ENSMUSG00000025154	Arhgap19	2.41487e-07	5.96094	up
ENSMUSG00000095028	Sirpb1b	4.7752e-07	5.96015	up
ENSMUSG00000004885	Crabp2	2.55829e-19	5.94392	up
ENSMUSG00000005124	Wisp1	1.27839e-29	5.90817	up
ENSMUSG00000045404	Kcnk13	6.31595e-06	5.8517	up
ENSMUSG00000021950	Anxa8	4.38858e-06	5.85069	up
ENSMUSG00000040690	Col16a1	8.53807e-21	5.84862	up
ENSMUSG00000048534	Jaml	1.84139e-06	5.84772	up
ENSMUSG00000079014	Serpina3i	4.82437e-07	5.84739	up
ENSMUSG00000024030	Abcg1	5.42436e-07	5.84733	up
ENSMUSG00000071714	Csf2rb2	5.46147e-06	5.84432	up
ENSMUSG00000026193	Fn1	1.29672e-80	5.79232	up
ENSMUSG00000024791	Cdca5	8.73108e-06	5.79171	up
ENSMUSG00000021714	Cenpk	9.96776e-07	5.78709	up
ENSMUSG00000026390	Marco	9.63851e-07	5.78709	up
ENSMUSG00000029553	Tfec	9.63851e-07	5.78707	up
ENSMUSG00000047497	Adamts12	3.55414e-06	5.78698	up
ENSMUSG00000036469	44256	1.3426e-06	5.78677	up
ENSMUSG00000001506	Col1a1	7.23084e-159	5.76311	up
ENSMUSG00000025473	Adam8	1.0739e-14	5.73414	up
ENSMUSG00000030117	Gdf3	2.15813e-06	5.72429	up
ENSMUSG00000034463	Scara3	1.92575e-06	5.72414	up
ENSMUSG00000018999	Slc35b4	3.69718e-06	5.72323	up
ENSMUSG00000023505	Cdca3	2.76165e-18	5.67956	up
ENSMUSG00000053030	Spink2	9.93334e-06	5.65956	up
ENSMUSG00000026494	Kif26b	0.000100318	5.65943	up
ENSMUSG00000016995	Matn4	6.57089e-05	5.65106	up
ENSMUSG00000024529	Lox	1.55832e-35	5.63035	up
ENSMUSG00000030562	Nox4	1.23281e-05	5.59026	up
ENSMUSG00000062345	Serpinb2	8.2488e-11	5.53564	up
ENSMUSG00000026573	Xcl1	6.10735e-05	5.52098	up
ENSMUSG00000045273	Cenph	1.53641e-05	5.51694	up
ENSMUSG00000059089	Fcgr4	2.37022e-24	5.44985	up
ENSMUSG00000024672	Ms4a7	2.02321e-135	5.44652	up
ENSMUSG00000045763	Basp1	0.000161441	5.44638	up
ENSMUSG00000041482	Piezo2	3.07033e-05	5.44068	up
ENSMUSG00000028364	Tnc	2.41949e-26	5.39825	up
ENSMUSG00000028873	Cdca8	1.8546e-21	5.38514	up
ONT.2206	ONT.2206	1.38788e-28	5.37543	up
ENSMUSG00000047534	Mis18bp1	0.000192886	5.36419	up
ENSMUSG00000069662	Marcks	6.136e-05	5.36018	up
ENSMUSG00000026833	Olfm1	6.136e-05	5.36018	up
ENSMUSG00000042489	Clspn	8.00994e-05	5.35996	up
ENSMUSG00000023349	Clec4n	1.81598e-37	5.33886	up
ONT.2804	ONT.2804	0.000406323	5.27998	up
ENSMUSG00000029322	Plac8	2.77634e-33	5.27783	up
ENSMUSG00000030365	Clec2i	0.000251358	5.27741	up
ENSMUSG00000029204	Rhoh	0.000131428	5.27509	up
ENSMUSG00000031444	F10	0.000122633	5.27491	up
ENSMUSG00000015880	Ncapg	0.000122633	5.27491	up
ONT.4663	ONT.4663	0.000122633	5.2749	up
ENSMUSG00000051517	Arhgef39	0.000185565	5.27439	up
ONT.2439	ONT.2439	0.000157082	5.27421	up
ENSMUSG00000026669	Mcm10	0.000705493	5.26885	up
ENSMUSG00000046805	Mpeg1	1.00782e-35	5.19119	up
ENSMUSG00000051498	Tlr6	0.000152909	5.18491	up
ENSMUSG00000080115	Eef1akmt3	0.000147215	5.1846	up
ONT.2411	ONT.2411	0.000122633	5.18428	up
ENSMUSG00000028197	Col24a1	0.000122633	5.18428	up
ENSMUSG00000058290	Espl1	0.000122633	5.18428	up
ENSMUSG00000027386	Fbln7	0.000122633	5.18428	up
ENSMUSG00000032243	Itga11	3.44751e-12	5.17781	up
ENSMUSG00000031849	Comp	5.14933e-32	5.14906	up
ENSMUSG00000049723	Mmp12	1.66499e-32	5.1167	up
ENSMUSG00000042436	Mfap4	4.24808e-120	5.10434	up
ONT.8061	ONT.8061	0.0006744	5.09222	up
ENSMUSG00000051682	Treml4	0.000674158	5.09222	up
ENSMUSG00000005800	Mmp8	0.000384414	5.08924	up
ENSMUSG00000022584	Ly6c2	2.46846e-09	5.08803	up
ENSMUSG00000031250	Tnmd	0.000245105	5.08758	up
ENSMUSG00000070473	Cldn3	0.000245105	5.08757	up
ENSMUSG00000047181	Samd14	0.000245105	5.08757	up
ENSMUSG00000024987	Cyp26a1	0.000245105	5.08757	up
ENSMUSG00000032024	Clmp	0.000245105	5.08756	up
ENSMUSG00000027555	Car13	3.62191e-12	5.082	up
ENSMUSG00000049103	Ccr2	3.11787e-13	5.04472	up
ENSMUSG00000001348	Acp5	1.09343e-31	5.03276	up
ENSMUSG00000031574	Star	4.05689e-12	5.0303	up
ENSMUSG00000027239	Mdk	4.3594e-70	5.02348	up
ENSMUSG00000029661	Col1a2	1.46211e-115	5.00953	up
ENSMUSG00000022667	Cd200r1	3.39493e-10	5.00687	up
ENSMUSG00000025272	Tro	0.00160995	4.99069	up
ENSMUSG00000022534	Mefv	0.00160864	4.99052	up
ONT.1372	ONT.1372	0.000872579	4.98662	up
ENSMUSG00000046908	Ltb4r1	0.000551596	4.98433	up
ENSMUSG00000039252	Lgi2	0.000550073	4.9843	up
ONT.1489	ONT.1489	0.000489914	4.98392	up
ENSMUSG00000027913	Crct1	0.000489914	4.98392	up
ENSMUSG00000058952	Cfi	0.000489914	4.98392	up
ENSMUSG00000042367	Gjb3	0.000489914	4.98391	up
ENSMUSG00000054951	9130008F23Rik	0.000895415	4.98185	up
ENSMUSG00000034855	Cxcl10	1.22073e-09	4.97921	up
ENSMUSG00000024696	Lpxn	1.1797e-21	4.96994	up
ENSMUSG00000021403	Serpinb9b	2.37974e-10	4.94984	up
ENSMUSG00000021091	Serpina3n	2.39741e-52	4.93766	up
ENSMUSG00000047281	Sfn	9.04041e-16	4.93408	up
ENSMUSG00000030867	Plk1	2.17644e-08	4.93111	up
ENSMUSG00000032322	Pstpip1	4.38917e-10	4.89809	up
ENSMUSG00000026981	Il1rn	2.29798e-11	4.8966	up
ENSMUSG00000021596	Mctp1	0.00139406	4.87387	up
ONT.2316	ENSMUSG00000113909(Gm36377/Ensembl),NONMMUG057112.2(-/NONCODE)	0.00121343	4.87322	up
ENSMUSG00000067714	Lpar5	0.00118707	4.87277	up
ENSMUSG00000026622	Nek2	0.00117529	4.87262	up
ENSMUSG00000023992	Trem2	1.72176e-62	4.87225	up
ENSMUSG00000037849	Ifi206	0.000979282	4.87224	up
ENSMUSG00000066113	Adamtsl1	0.000979282	4.87224	up
ENSMUSG00000070780	Rbm47	0.000979282	4.87224	up
ENSMUSG00000060131	Atp8b4	0.000979282	4.87224	up
ENSMUSG00000021765	Fst	0.000979282	4.87224	up
ENSMUSG00000027326	Knl1	0.000979282	4.87224	up
ENSMUSG00000022422	Dscc1	0.00130163	4.87219	up
ENSMUSG00000026042	Col5a2	1.3804e-58	4.87096	up
ENSMUSG00000031494	Cd209a	1.08717e-16	4.86751	up
ENSMUSG00000068196	Col8a1	5.16268e-50	4.86212	up
ENSMUSG00000024679	Ms4a6d	5.20197e-62	4.84008	up
ENSMUSG00000038179	Slamf7	2.26541e-14	4.84007	up
ENSMUSG00000022371	Col14a1	2.41604e-59	4.82756	up
ENSMUSG00000018930	Ccl4	4.81645e-09	4.80768	up
ENSMUSG00000000693	Loxl3	1.69457e-44	4.77287	up
ENSMUSG00000028194	Ddah1	2.3845e-50	4.76771	up
ONT.3740	ONT.3740	0.00444514	4.75748	up
ENSMUSG00000051177	Plcb1	0.00443937	4.75747	up
ENSMUSG00000048327	Ckap2l	0.00282463	4.75347	up
ENSMUSG00000027323	Rad51	0.00282192	4.75337	up
ENSMUSG00000067276	Capn6	0.00212719	4.75148	up
ENSMUSG00000022842	Ece2	0.00207436	4.75122	up
ENSMUSG00000050075	Gpr171	0.00207111	4.75122	up
ENSMUSG00000074336	Apoc4	0.00195757	4.75118	up
ONT.6153	ONT.6153	0.00195757	4.75117	up
ENSMUSG00000089727	Klra8	0.00195757	4.75117	up
ONT.6956	ONT.6956	0.00201849	4.75104	up
ENSMUSG00000037868	Egr2	9.27703e-10	4.74994	up
ENSMUSG00000057191	AB124611	3.64762e-35	4.74918	up
ENSMUSG00000056888	Glipr1	1.82306e-50	4.72957	up
ENSMUSG00000044811	Cd300c2	1.21476e-49	4.70614	up
ENSMUSG00000038642	Ctss	5.77625e-128	4.70311	up
ENSMUSG00000044734	Serpinb1a	2.5431e-100	4.69638	up
ONT.2449	ONT.2449	1.806e-09	4.68634	up
ENSMUSG00000003283	Hck	1.88698e-09	4.68539	up
ENSMUSG00000063594	Gng8	1.37687e-14	4.65669	up
ENSMUSG00000051457	Spn	0.00608848	4.62271	up
ENSMUSG00000023913	Pla2g7	2.15238e-10	4.62177	up
ENSMUSG00000037962	Rflna	0.00432143	4.6196	up
ENSMUSG00000031758	Cdyl2	0.00431989	4.6196	up
ENSMUSG00000055421	Pcdh9	0.00431772	4.61959	up
ENSMUSG00000028859	Csf3r	0.00391337	4.61902	up
ENSMUSG00000034612	Chst11	0.00391337	4.61902	up
ENSMUSG00000023940	Sgo1	0.00391337	4.61902	up
ENSMUSG00000046323	Dppa3	0.00391337	4.61902	up
ENSMUSG00000068697	Myoz1	0.00391337	4.61902	up
ENSMUSG00000003882	Il7r	0.00391337	4.61902	up
ENSMUSG00000042097	Zfp239	0.00391337	4.61901	up
ENSMUSG00000035095	Fam167a	0.00415072	4.61894	up
ENSMUSG00000046006	Gapt	0.00415098	4.61894	up
ENSMUSG00000031266	Gla	2.18111e-09	4.61894	up
ENSMUSG00000020583	Matn3	0.00412668	4.61881	up
ONT.26	ONT.26	0.00571489	4.6178	up
ENSMUSG00000022586	Ly6i	0.00571767	4.6178	up
ENSMUSG00000041431	Ccnb1	8.61507e-21	4.52236	up
ENSMUSG00000067149	Jchain	1.03594e-10	4.51621	up
ENSMUSG00000037411	Serpine1	2.22776e-15	4.50538	up
ENSMUSG00000017697	Ada	8.42721e-17	4.49641	up
ENSMUSG00000066800	Rnasel	0.00929291	4.47503	up
ENSMUSG00000045751	Mms22l	0.00782357	4.47353	up
ENSMUSG00000040010	Slc7a5	0.00782357	4.47353	up
ENSMUSG00000078521	Aunip	0.00782357	4.47353	up
ENSMUSG00000036136	Fam110c	0.00782357	4.47352	up
ENSMUSG00000010601	Apol7a	0.00782357	4.47352	up
ENSMUSG00000029379	Cxcl3	0.00782357	4.47352	up
ENSMUSG00000035506	Slc12a8	0.00782357	4.47352	up
ENSMUSG00000060743	H3f3a	0.00782357	4.47352	up
ENSMUSG00000030361	Klrb1a	0.00892657	4.47309	up
ENSMUSG00000045545	Krt14	0.00887451	4.47295	up
ONT.1060	ONT.1060	2.55809e-16	4.47186	up
ENSMUSG00000040152	Thbs1	2.33765e-20	4.45902	up
ENSMUSG00000028864	Hgf	1.2676e-07	4.43841	up
ENSMUSG00000042821	Snai1	2.57153e-14	4.43228	up
ENSMUSG00000102418	Sh2d1b1	1.83994e-07	4.39856	up
ENSMUSG00000027797	Dclk1	5.37592e-14	4.39778	up
ENSMUSG00000029838	Ptn	2.0699e-27	4.38837	up
ENSMUSG00000026051	1500015O10Rik	9.00571e-44	4.37832	up
ENSMUSG00000030074	Gxylt2	5.56998e-06	4.36366	up
ENSMUSG00000027654	Fam83d	7.62032e-06	4.36139	up
ENSMUSG00000095609	Gm21188	2.02835e-18	4.35611	up
ENSMUSG00000042254	Cilp	4.61947e-43	4.34907	up
ENSMUSG00000026395	Ptprc	2.53152e-19	4.34249	up
ENSMUSG00000026043	Col3a1	1.56312e-41	4.33426	up
ENSMUSG00000060572	Mfap2	3.65796e-60	4.32613	up
ENSMUSG00000021702	Thbs4	5.67721e-11	4.32037	up
ENSMUSG00000042357	Gjb5	8.91589e-07	4.31984	up
ENSMUSG00000022322	Shcbp1	2.34789e-07	4.31737	up
ENSMUSG00000067780	Pi15	0.0156416	4.3117	up
ENSMUSG00000030336	Cd27	0.0156416	4.3117	up
ENSMUSG00000031780	Ccl17	0.0156416	4.3117	up
ENSMUSG00000056458	Mok	0.0156416	4.3117	up
ENSMUSG00000044813	Shb	0.0156416	4.3117	up
ENSMUSG00000024209	1700061G19Rik	0.0156416	4.31169	up
ENSMUSG00000030703	Gdpd3	0.0156416	4.31169	up
ENSMUSG00000099398	Ms4a14	0.0156416	4.31169	up
ENSMUSG00000030677	Kif22	1.08998e-10	4.29568	up
ENSMUSG00000031934	Panx1	1.33536e-08	4.29094	up
ENSMUSG00000030786	Itgam	5.59801e-07	4.27518	up
ENSMUSG00000027559	Car3	0.00260431	4.27268	up
ENSMUSG00000021728	Emb	1.41428e-18	4.26625	up
ENSMUSG00000089929	Bcl2a1b	2.15886e-55	4.25587	up
ENSMUSG00000017002	Slpi	2.44238e-18	4.25029	up
ENSMUSG00000028926	Cdk14	4.40624e-05	4.24869	up
ENSMUSG00000043004	Gng2	2.64035e-20	4.23481	up
ENSMUSG00000020142	Slc1a4	2.70942e-06	4.23306	up
ENSMUSG00000000982	Ccl3	1.20192e-06	4.23241	up
ENSMUSG00000035455	Fignl1	1.19927e-06	4.2324	up
ENSMUSG00000020330	Hmmr	9.91147e-05	4.23029	up
ENSMUSG00000004707	Ly9	6.71141e-12	4.21657	up
ENSMUSG00000027656	Wisp2	1.55882e-73	4.19325	up
ENSMUSG00000078763	Slfn1	2.30964e-09	4.17037	up
ENSMUSG00000040552	C3ar1	5.44161e-44	4.16716	up
ENSMUSG00000026343	Gpr39	5.88117e-10	4.16605	up
ENSMUSG00000023031	Cela1	4.99606e-09	4.14294	up
ENSMUSG00000035683	Melk	1.01173e-05	4.14135	up
ENSMUSG00000053101	Gpr141	0.0312737	4.12939	up
ENSMUSG00000037994	Slc9b2	0.0312737	4.12939	up
ENSMUSG00000060212	Pcnx2	0.0312737	4.12939	up
ENSMUSG00000072980	Oip5	0.0312737	4.12939	up
ENSMUSG00000066363	Serpina3f	0.0312737	4.12939	up
ENSMUSG00000052749	Trim30b	0.0312737	4.12939	up
ENSMUSG00000000562	Adora3	0.0312737	4.12939	up
ENSMUSG00000049932	H2afx	0.0312737	4.12939	up
ENSMUSG00000019880	Rspo3	0.0312737	4.12939	up
ENSMUSG00000028019	Pdgfc	0.0312737	4.12939	up
ENSMUSG00000026117	Zap70	0.0312737	4.12939	up
ENSMUSG00000018774	Cd68	6.21177e-61	4.11911	up
ENSMUSG00000015947	Fcgr1	1.26037e-28	4.11849	up
ENSMUSG00000062593	Gm49339	6.10711e-56	4.10979	up
ENSMUSG00000045328	Cenpe	8.25115e-06	4.09762	up
ENSMUSG00000039542	Ncam1	5.11317e-05	4.09341	up
ENSMUSG00000025555	Farp1	2.7641e-06	4.09144	up
ENSMUSG00000021720	Rnf180	3.77899e-06	4.09135	up
ENSMUSG00000030263	Lrmp	2.111e-06	4.0905	up
ENSMUSG00000024675	Ms4a4c	1.80812e-13	4.0699	up
ENSMUSG00000035914	Cd276	3.12321e-12	4.06368	up
ENSMUSG00000050493	Fam167b	2.09904e-11	4.06243	up
ENSMUSG00000048521	Cxcr6	8.37848e-09	4.05492	up
ENSMUSG00000022305	Lrp12	4.05348e-05	4.05353	up
ENSMUSG00000037318	Traf3ip3	0.000266115	4.04484	up
ENSMUSG00000018983	E2f2	0.000416946	4.04461	up
ENSMUSG00000030772	Dkk3	1.61842e-29	4.04269	up
ENSMUSG00000026600	Soat1	7.418e-17	4.03476	up
ENSMUSG00000031595	Pdgfrl	1.61997e-60	4.00455	up
ENSMUSG00000022360	Atad2	2.05011e-05	3.9953	up
ENSMUSG00000033295	Ptprf	5.62726e-05	3.99147	up
ENSMUSG00000025355	Mmp19	1.22313e-05	3.98968	up
ENSMUSG00000041773	Enc1	1.295e-05	3.98966	up
ENSMUSG00000031380	Vegfd	4.06251e-18	3.96791	up
ENSMUSG00000021388	Aspn	1.34125e-46	3.96726	up
ENSMUSG00000040204	Pclaf	1.82257e-31	3.95372	up
ENSMUSG00000035352	Ccl12	2.15475e-57	3.95032	up
ONT.5196	ONT.5196	0.000122276	3.9375	up
ENSMUSG00000026837	Col5a1	3.62518e-31	3.93245	up
ENSMUSG00000028459	Cd72	9.8319e-36	3.92425	up
ENSMUSG00000036596	Cpz	1.01425e-10	3.91713	up
ENSMUSG00000028167	Bdh2	4.13271e-08	3.90738	up
ENSMUSG00000026073	Il1r2	4.17937e-05	3.87827	up
ENSMUSG00000006342	Susd2	2.49851e-07	3.87494	up
ENSMUSG00000041827	Oasl1	1.17725e-07	3.87268	up
ENSMUSG00000061780	Cfd	0.00268685	3.86005	up
ENSMUSG00000024300	Myo1f	2.60599e-12	3.85807	up
ENSMUSG00000043263	Ifi209	9.72863e-11	3.85148	up
ENSMUSG00000041324	Inhba	1.62461e-11	3.85051	up
ENSMUSG00000023232	Serinc2	4.57655e-08	3.84171	up
ENSMUSG00000023015	Racgap1	3.25798e-07	3.84012	up
ENSMUSG00000090231	Cfb	5.54971e-21	3.82558	up
ONT.7578	ONT.7578	8.13686e-11	3.82463	up
ENSMUSG00000040809	Chil3	4.04285e-05	3.82245	up
ENSMUSG00000037872	Ackr1	0.000416927	3.81673	up
ENSMUSG00000037370	Enpp1	8.0058e-25	3.81597	up
ENSMUSG00000020120	Plek	5.5482e-11	3.81596	up
ENSMUSG00000029675	Eln	3.19037e-51	3.81543	up
ENSMUSG00000020897	Aurkb	1.29659e-10	3.80335	up
ENSMUSG00000040751	Lat2	1.76233e-18	3.79737	up
ENSMUSG00000024810	Il33	1.25586e-35	3.79456	up
ENSMUSG00000069792	Wfdc17	1.01824e-82	3.77813	up
ONT.8122	ONT.8122	6.4806e-19	3.77463	up
ENSMUSG00000005413	Hmox1	9.78039e-53	3.77129	up
ENSMUSG00000112023	Lilr4b	1.95365e-19	3.76876	up
ENSMUSG00000033222	Ttf2	0.000101386	3.76771	up
ENSMUSG00000019942	Cdk1	1.70971e-38	3.76594	up
ENSMUSG00000006398	Cdc20	1.50943e-12	3.7636	up
ENSMUSG00000021213	Akr1c13	7.96225e-05	3.76216	up
ENSMUSG00000022436	Sh3bp1	2.15938e-05	3.76189	up
ENSMUSG00000033436	Armcx2	5.80558e-08	3.7543	up
ENSMUSG00000046031	Calhm6	4.29959e-10	3.75358	up
ENSMUSG00000004626	Stxbp2	3.81675e-11	3.74664	up
ENSMUSG00000064267	Hvcn1	2.84282e-17	3.73326	up
ENSMUSG00000043832	Clec4a3	1.32317e-36	3.72842	up
ONT.6472	NONMMUG033312.3(-/NONCODE),NONMMUG033312.3(-/NONCODE)	1.53123e-10	3.71059	up
ENSMUSG00000025044	Msr1	3.0121e-11	3.70959	up
ENSMUSG00000002699	Lcp2	2.31529e-17	3.70606	up
ONT.2180	ENSMUSG00000110235(Gm5086/Ensembl),NONMMUG011683.3(-/NONCODE)	6.68485e-07	3.7054	up
ENSMUSG00000036545	Adamts2	4.50632e-21	3.70533	up
ENSMUSG00000062248	Cks2	1.87378e-34	3.69879	up
ENSMUSG00000038147	Cd84	1.39202e-17	3.69846	up
ENSMUSG00000015312	Gadd45b	1.81575e-11	3.68865	up
ENSMUSG00000022033	Pbk	5.19158e-12	3.68381	up
ENSMUSG00000022440	C1qtnf6	2.93985e-60	3.68094	up
ENSMUSG00000025017	Pik3ap1	2.24784e-10	3.67063	up
ENSMUSG00000028874	Fgr	2.20234e-05	3.66684	up
ENSMUSG00000061723	Tnnt3	4.0609e-06	3.66517	up
ENSMUSG00000019997	Ctgf	1.17936e-22	3.65564	up
ENSMUSG00000023982	Guca1a	3.47101e-13	3.65435	up
ENSMUSG00000066861	Oas1g	1.28474e-09	3.65317	up
ENSMUSG00000053687	Dpep2	3.054e-16	3.65033	up
ENSMUSG00000015355	Cd48	1.19483e-32	3.64989	up
ENSMUSG00000062609	Kcnj15	4.37126e-09	3.6485	up
ENSMUSG00000024989	Cep55	0.000136048	3.63768	up
ENSMUSG00000063727	Tnfrsf11b	0.000249502	3.6332	up
ENSMUSG00000031343	Gabra3	0.000497455	3.63317	up
ENSMUSG00000023078	Cxcl13	0.00018718	3.62998	up
ENSMUSG00000041481	Serpina3g	3.80104e-06	3.62465	up
ENSMUSG00000013974	Mcemp1	3.21777e-06	3.5901	up
ENSMUSG00000035273	Hpse	7.83177e-07	3.58821	up
ENSMUSG00000023885	Thbs2	2.86844e-22	3.58155	up
ENSMUSG00000051279	Gdf6	0.000848027	3.5776	up
ENSMUSG00000047407	Tgif1	3.76033e-18	3.57715	up
ENSMUSG00000073802	Cdkn2b	0.000281595	3.56671	up
ENSMUSG00000050288	Fzd2	0.000121481	3.56567	up
ENSMUSG00000094262	Igkv4-62	0.000135115	3.56551	up
ENSMUSG00000045382	Cxcr4	0.00114975	3.56533	up
ENSMUSG00000031103	Elf4	8.3691e-05	3.56469	up
ENSMUSG00000049439	Cyp20a1	7.68233e-05	3.56454	up
ENSMUSG00000003484	Cyp4f18	0.000514572	3.56369	up
ENSMUSG00000034205	Loxl2	0.00072721	3.56364	up
ENSMUSG00000068246	Apol9b	0.000834536	3.56174	up
ENSMUSG00000062382	Ftl1-ps1	1.82353e-28	3.54486	up
ENSMUSG00000027469	Tpx2	8.9936e-08	3.54444	up
ENSMUSG00000035279	Ssc5d	3.39867e-09	3.54184	up
ENSMUSG00000022816	Fstl1	3.0077e-54	3.54173	up
ENSMUSG00000039960	Rhou	8.58734e-08	3.53963	up
ENSMUSG00000033192	Lpcat2	6.90665e-23	3.53438	up
ENSMUSG00000004473	Clec11a	1.69448e-14	3.53398	up
ENSMUSG00000001020	S100a4	5.53955e-23	3.53018	up
ENSMUSG00000020186	Csrp2	2.19968e-87	3.53005	up
ENSMUSG00000025140	Pycr1	6.57887e-12	3.52094	up
ENSMUSG00000031827	Cotl1	1.33444e-33	3.52073	up
ENSMUSG00000054675	Tmem119	3.41439e-29	3.51407	up
ENSMUSG00000022876	Samsn1	6.62916e-06	3.50793	up
ENSMUSG00000004952	Rasa4	1.19006e-06	3.50735	up
ENSMUSG00000037946	Fgd3	0.00139349	3.50436	up
ENSMUSG00000030148	Clec4a2	1.85999e-36	3.50131	up
ENSMUSG00000029919	Hpgds	1.03637e-10	3.49439	up
ENSMUSG00000057729	Prtn3	0.000207294	3.49302	up
ENSMUSG00000044807	Zfp354c	0.000204682	3.49243	up
ENSMUSG00000053475	Tnfaip6	0.000145846	3.4921	up
ONT.426	ONT.426	0.000244238	3.49179	up
ENSMUSG00000021423	Ly86	1.53682e-45	3.48947	up
ENSMUSG00000040747	Cd53	5.97669e-38	3.48891	up
ENSMUSG00000068335	Dok1	8.17099e-42	3.48738	up
ENSMUSG00000045312	Lhfpl2	4.6941e-11	3.48661	up
ENSMUSG00000027715	Ccna2	1.52192e-07	3.48587	up
ENSMUSG00000027004	Frzb	3.37568e-16	3.47906	up
ENSMUSG00000027188	Pamr1	4.19754e-16	3.47394	up
ENSMUSG00000063193	Cd300lb	1.86666e-09	3.47262	up
ENSMUSG00000069516	Lyz2	1.10522e-85	3.4629	up
ENSMUSG00000035373	Ccl7	5.92799e-34	3.46054	up
ENSMUSG00000102037	Bcl2a1a	2.73609e-05	3.45818	up
ENSMUSG00000072812	Ahnak2	8.25599e-13	3.45642	up
ENSMUSG00000020473	Aebp1	7.16043e-41	3.45416	up
ENSMUSG00000058818	Pirb	3.14892e-25	3.4497	up
ENSMUSG00000037628	Cdkn3	1.27498e-08	3.44752	up
ENSMUSG00000037313	Tacc3	3.17214e-13	3.44172	up
ENSMUSG00000021253	Tgfb3	1.11709e-31	3.44082	up
ENSMUSG00000043157	Arl11	1.47172e-16	3.43934	up
ENSMUSG00000058715	Fcer1g	1.62705e-62	3.43766	up
ENSMUSG00000040613	Apobec1	3.34167e-29	3.42856	up
ENSMUSG00000054342	Kcnn4	3.66996e-05	3.42725	up
ENSMUSG00000015852	Fcrls	6.95905e-54	3.42518	up
ENSMUSG00000031253	Srpx2	1.3124e-30	3.42392	up
ENSMUSG00000019773	Fbxo5	1.17028e-09	3.42342	up
ENSMUSG00000024940	Ltbp3	2.24205e-15	3.42173	up
ENSMUSG00000022952	Runx1	5.77295e-06	3.42155	up
ENSMUSG00000027901	Dennd2d	0.000767906	3.4212	up
ONT.2951	ONT.2951	0.000767608	3.4212	up
ENSMUSG00000036223	Ska1	6.32342e-06	3.4201	up
ENSMUSG00000030116	Mfap5	1.1684e-102	3.41813	up
ENSMUSG00000053318	Slamf8	0.000581017	3.41722	up
ENSMUSG00000038524	Fchsd1	0.00115992	3.41715	up
ENSMUSG00000068227	Il2rb	0.000502807	3.41627	up
ENSMUSG00000017830	Dhx58	0.000325619	3.41616	up
ONT.8328	ONT.8328	0.000323153	3.4161	up
ENSMUSG00000037552	Plekhg2	0.000299931	3.41593	up
ENSMUSG00000036555	Iqce	0.000276131	3.41587	up
ENSMUSG00000101389	Ms4a4a	0.000276131	3.41586	up
ENSMUSG00000015653	Steap2	0.000276131	3.41585	up
ENSMUSG00000115067	Dpep2	0.000492515	3.41481	up
ENSMUSG00000019122	Ccl9	2.54468e-26	3.41061	up
ENSMUSG00000039062	Anpep	2.03887e-12	3.38955	up
ENSMUSG00000001435	Col18a1	3.18332e-16	3.38477	up
ENSMUSG00000056025	Clca3a1	9.37159e-06	3.37458	up
ENSMUSG00000073489	Ifi204	7.63743e-26	3.36794	up
ENSMUSG00000000682	Cd52	2.64726e-46	3.36195	up
ENSMUSG00000028047	Thbs3	3.64272e-11	3.36052	up
ENSMUSG00000001128	Cfp	3.26372e-44	3.35496	up
ENSMUSG00000019832	Rab32	2.7572e-14	3.3512	up
ENSMUSG00000029161	Cgref1	7.57199e-11	3.34512	up
ENSMUSG00000025058	5430427O19Rik	0.000316583	3.34079	up
ENSMUSG00000033361	Prrg3	0.00166691	3.33937	up
ENSMUSG00000032841	Prr5l	0.00186081	3.33855	up
ONT.2627	ONT.2627	0.000521211	3.33535	up
ENSMUSG00000020709	Adap2	0.000521211	3.33534	up
ENSMUSG00000031165	Was	0.000521211	3.33534	up
ENSMUSG00000034906	Ncaph	1.84265e-05	3.33458	up
ONT.6861	ONT.6861	0.00290618	3.33413	up
ENSMUSG00000044674	Fzd1	0.00143201	3.33188	up
ENSMUSG00000037725	Ckap2	2.40243e-05	3.33089	up
ENSMUSG00000030268	Bcat1	1.79686e-09	3.33002	up
ENSMUSG00000049866	Arl4c	8.72888e-06	3.32863	up
ENSMUSG00000038943	Prc1	4.85356e-10	3.32607	up
ENSMUSG00000032925	Itgbl1	6.29636e-30	3.32293	up
ENSMUSG00000002985	Apoe	1.24813e-95	3.30436	up
ENSMUSG00000040711	Sh3pxd2b	1.20954e-07	3.29687	up
ENSMUSG00000000392	Fap	4.0084e-09	3.29552	up
ONT.3446	ONT.3446	2.54373e-13	3.29347	up
ONT.1713	ONT.1713	1.93258e-06	3.29333	up
ENSMUSG00000056737	Capg	6.40193e-58	3.29066	up
ENSMUSG00000035385	Ccl2	1.67528e-40	3.29008	up
ENSMUSG00000028111	Ctsk	2.97089e-32	3.28958	up
ENSMUSG00000034652	Cd300a	2.26652e-21	3.28906	up
ENSMUSG00000049037	Clec4a1	3.21032e-27	3.28306	up
ENSMUSG00000026177	Slc11a1	2.91868e-05	3.28034	up
ENSMUSG00000020053	Igf1	5.99328e-49	3.27797	up
ENSMUSG00000031375	Bgn	3.72266e-107	3.27475	up
ENSMUSG00000000290	Itgb2	5.92691e-19	3.27385	up
ENSMUSG00000030745	Il21r	1.02616e-05	3.26859	up
ENSMUSG00000018593	Sparc	6.26319e-76	3.26783	up
ENSMUSG00000035232	Pdk3	3.16199e-06	3.25411	up
ENSMUSG00000055541	Lair1	3.03758e-14	3.25233	up
ENSMUSG00000042766	Trim46	0.00106813	3.25037	up
ENSMUSG00000022034	Esco2	0.00100207	3.25013	up
ENSMUSG00000048922	Cdca2	0.00419519	3.25005	up
ENSMUSG00000000958	Slc7a7	9.43444e-11	3.24873	up
ONT.7136	ONT.7136	9.25732e-13	3.24016	up
ENSMUSG00000056069	Otulinl	1.37858e-25	3.23659	up
ENSMUSG00000027496	Aurka	2.10102e-12	3.23227	up
ENSMUSG00000020865	Abcc3	2.23857e-05	3.22994	up
ENSMUSG00000071984	Fndc1	3.01175e-14	3.22536	up
ENSMUSG00000000753	Serpinf1	5.3332e-51	3.22452	up
ENSMUSG00000020143	Dock2	1.27745e-06	3.22389	up
ENSMUSG00000005233	Spc25	2.00955e-08	3.21882	up
ENSMUSG00000053063	Clec12a	1.43851e-17	3.20554	up
ENSMUSG00000052688	Rab7b	6.67871e-19	3.20126	up
ENSMUSG00000048163	Selplg	2.89863e-24	3.20013	up
ENSMUSG00000079293	Clec7a	1.36881e-09	3.20008	up
ENSMUSG00000014329	Bicc1	1.33624e-14	3.19872	up
ENSMUSG00000003352	Cacnb3	1.24081e-09	3.19477	up
ENSMUSG00000039497	Dse	1.18971e-07	3.19369	up
ENSMUSG00000013707	Tnfaip8l2	4.55779e-22	3.19366	up
ENSMUSG00000000957	Mmp14	2.40647e-38	3.19345	up
ENSMUSG00000028789	Azin2	3.95336e-08	3.19233	up
ENSMUSG00000023947	Nfkbie	0.000364646	3.18626	up
ENSMUSG00000022439	Parvg	0.000285294	3.18302	up
ENSMUSG00000025743	Sdc3	0.00011043	3.17919	up
ENSMUSG00000030774	Pak1	8.84844e-10	3.17778	up
ENSMUSG00000025161	Slc16a3	9.71559e-15	3.16568	up
ENSMUSG00000041559	Fmod	2.30768e-18	3.16419	up
ENSMUSG00000079049	Serpinb1c	0.00344111	3.16272	up
ENSMUSG00000030579	Tyrobp	1.38078e-76	3.16108	up
ENSMUSG00000022148	Fyb	3.2222e-15	3.16089	up
ENSMUSG00000021384	Susd3	3.31485e-14	3.16048	up
ENSMUSG00000039981	Zc3h12d	0.0020704	3.15998	up
ENSMUSG00000069910	Spdl1	0.00207077	3.15998	up
ENSMUSG00000031262	Cenpi	0.00183724	3.15945	up
ENSMUSG00000062184	Hs6st2	0.00183724	3.15945	up
ENSMUSG00000050370	Ch25h	0.000980458	3.15944	up
ENSMUSG00000008167	Fbxw9	0.00183724	3.15943	up
ONT.6758	ONT.6758	0.00183724	3.15943	up
ONT.2412	ONT.2412	0.00478508	3.15939	up
ENSMUSG00000053128	Rnf26	0.00203103	3.15937	up
ENSMUSG00000034593	Myo5a	1.3713e-06	3.14977	up
ENSMUSG00000021485	Mxd3	1.14719e-05	3.14934	up
ENSMUSG00000090084	Srpx	2.38769e-15	3.14613	up
ENSMUSG00000022754	Tmem45a	9.94666e-32	3.14415	up
ONT.8000	ONT.8000	5.22744e-13	3.1401	up
ENSMUSG00000038463	Olfml2b	7.86908e-29	3.13806	up
ENSMUSG00000027230	Creb3l1	1.02516e-10	3.13722	up
ENSMUSG00000036040	Adamtsl2	6.66768e-12	3.1335	up
ENSMUSG00000024909	Efemp2	2.74471e-51	3.13015	up
ENSMUSG00000029468	P2rx7	0.000122578	3.12546	up
ENSMUSG00000024052	Lpin2	9.9706e-05	3.12543	up
ENSMUSG00000057346	Apol9a	0.000100828	3.12512	up
ONT.709	ONT.709	0.000231427	3.123	up
ENSMUSG00000021998	Lcp1	7.48882e-21	3.11243	up
ENSMUSG00000039646	Vasn	2.05276e-07	3.10812	up
ENSMUSG00000046402	Rbp1	3.47917e-74	3.1079	up
ENSMUSG00000052160	Pld4	4.03419e-28	3.09739	up
ENSMUSG00000025877	Hk3	0.000561748	3.09665	up
ENSMUSG00000034947	Tmem106a	4.27514e-42	3.09641	up
ENSMUSG00000032334	Loxl1	1.43205e-41	3.09094	up
ENSMUSG00000030798	Cd37	1.84641e-21	3.08842	up
ENSMUSG00000036905	C1qb	4.84563e-98	3.08493	up
ENSMUSG00000061132	Blnk	9.31739e-12	3.07832	up
ENSMUSG00000025188	Hps1	6.47748e-05	3.0781	up
ENSMUSG00000034266	Batf	4.11331e-06	3.07324	up
ONT.8991	ONT.8991	2.56633e-06	3.07253	up
ENSMUSG00000038508	Gdf15	2.64765e-08	3.07046	up
ENSMUSG00000015243	Abca1	8.88362e-05	3.0696	up
ENSMUSG00000053113	Socs3	5.09905e-24	3.0671	up
ENSMUSG00000027843	Ptpn22	0.00346279	3.06704	up
ENSMUSG00000018648	Dusp14	0.0033118	3.06518	up
ENSMUSG00000032783	Troap	0.00485881	3.06377	up
ENSMUSG00000022433	Csnk1e	0.000375183	3.06349	up
ONT.6800	ONT.6800	0.00183724	3.06274	up
ENSMUSG00000025314	Ptprj	0.00183724	3.06274	up
ENSMUSG00000014303	Glis2	0.00183724	3.06273	up
ENSMUSG00000075122	Cd80	0.00197217	3.0625	up
ENSMUSG00000027514	Zbp1	6.8187e-18	3.06236	up
ENSMUSG00000104346	Pcdhga3	0.00278881	3.05926	up
ENSMUSG00000045349	Sh2d5	0.00279307	3.05924	up
ENSMUSG00000061119	Prcp	2.87015e-09	3.05764	up
ENSMUSG00000022372	Sla	1.35464e-09	3.05732	up
ENSMUSG00000028581	Laptm5	3.4254e-44	3.04928	up
ENSMUSG00000029061	Mmp23	5.96511e-41	3.04812	up
ENSMUSG00000068101	Cenpm	3.50882e-07	3.04551	up
ENSMUSG00000026728	Vim	6.60537e-37	3.04352	up
ENSMUSG00000042734	Ttc9	8.49294e-08	3.04301	up
ENSMUSG00000025747	Tyms	2.88833e-32	3.04055	up
ENSMUSG00000071715	Ncf4	1.03952e-14	3.03732	up
ENSMUSG00000042684	Npl	6.51039e-10	3.0326	up
ENSMUSG00000054520	Sh3bp2	1.56619e-10	3.02869	up
ENSMUSG00000032122	Slc37a2	5.7103e-18	3.0281	up
ENSMUSG00000049130	C5ar1	1.45665e-26	3.01949	up
ENSMUSG00000079419	Ms4a6c	2.00392e-26	3.01772	up
ONT.6824	NONMMUG036703.2(-/NONCODE)	0.000660408	3.01516	up
ENSMUSG00000020808	Pimreg	1.15425e-13	3.01288	up
ENSMUSG00000006731	B4galnt1	8.4146e-10	3.01223	up
ENSMUSG00000021822	Plau	0.0001579	3.01171	up
ENSMUSG00000027603	Ggt7	0.000180571	3.01154	up
ENSMUSG00000033420	Antxr1	2.30106e-09	3.01132	up
ENSMUSG00000025746	Il6	0.000389339	3.01125	up
ENSMUSG00000036036	Zfp57	0.000330719	3.01118	up
ENSMUSG00000015950	Ncf1	1.09693e-10	3.00192	up
ENSMUSG00000074622	Mafb	0.000116154	3.0014	up
ENSMUSG00000024677	Ms4a6b	3.90906e-29	2.99592	up
ENSMUSG00000059498	Fcgr3	6.97754e-65	2.98834	up
ENSMUSG00000073028	Igkv4-71	3.20779e-06	2.98253	up
ENSMUSG00000036896	C1qc	2.87867e-85	2.9761	up
ENSMUSG00000003355	Fkbp11	8.91783e-34	2.97292	up
ENSMUSG00000045672	Col27a1	5.45544e-12	2.96237	up
ENSMUSG00000030849	Fgfr2	0.00503298	2.96088	up
ENSMUSG00000031629	Cenpu	0.00915332	2.9604	up
ENSMUSG00000030254	Rad18	0.00487954	2.96005	up
ENSMUSG00000079445	B3gnt7	0.00391169	2.96003	up
ENSMUSG00000030671	Pde3b	0.00562588	2.95943	up
ENSMUSG00000051451	Crebzf	0.00628523	2.95924	up
ENSMUSG00000026683	Nuf2	0.00342761	2.95909	up
ENSMUSG00000004359	Spic	0.00342761	2.95908	up
ENSMUSG00000039787	Cercam	0.00342761	2.95908	up
ENSMUSG00000037759	Ptger2	0.00342761	2.95907	up
ENSMUSG00000021175	Cdca7l	0.00342761	2.95907	up
ENSMUSG00000102222	Pcdhga10	0.00517554	2.95852	up
ENSMUSG00000043059	Zfp513	0.00372106	2.95849	up
ENSMUSG00000072082	Ccnf	0.00512736	2.95821	up
ENSMUSG00000027035	Cers6	0.00569275	2.95707	up
ENSMUSG00000021569	Trip13	0.00517126	2.95593	up
ENSMUSG00000032012	Nectin1	0.0051813	2.95592	up
ENSMUSG00000029254	Stap1	0.00821888	2.95583	up
ENSMUSG00000029771	Irf5	3.2111e-16	2.95551	up
ENSMUSG00000042029	Ncapg2	0.00031765	2.95147	up
ONT.7742	ONT.7742	0.000376135	2.95118	up
ENSMUSG00000020100	Slc29a3	7.0331e-05	2.95066	up
ENSMUSG00000021338	Carmil1	0.000456098	2.94971	up
ENSMUSG00000007783	Cpt1c	6.2688e-07	2.94719	up
ENSMUSG00000026656	Fcgr2b	2.372e-38	2.94141	up
ENSMUSG00000019539	Rcn3	8.07523e-56	2.93973	up
ENSMUSG00000015340	Cybb	2.27023e-16	2.93575	up
ENSMUSG00000004730	Adgre1	5.85668e-36	2.92883	up
ENSMUSG00000018008	Cyth4	8.49727e-22	2.92837	up
ENSMUSG00000021186	Fbln5	4.23317e-31	2.92648	up
ENSMUSG00000098112	Bin2	2.05779e-09	2.92544	up
ENSMUSG00000028378	Ptgr1	8.73034e-13	2.92228	up
ENSMUSG00000030208	Emp1	1.75528e-32	2.91711	up
ENSMUSG00000020900	Myh10	5.32139e-11	2.90976	up
ENSMUSG00000039452	Snx22	7.80693e-05	2.90028	up
ENSMUSG00000091649	Phf11b	2.99786e-11	2.89855	up
ENSMUSG00000030036	Mogs	0.000834039	2.89666	up
ENSMUSG00000046694	Tent5b	0.000930841	2.89109	up
ENSMUSG00000026979	Psd4	0.000927131	2.89097	up
ENSMUSG00000070354	Evi2	6.53881e-10	2.89044	up
ENSMUSG00000048040	Arxes2	0.00131636	2.88994	up
ENSMUSG00000035835	Plppr3	0.000198628	2.88887	up
ENSMUSG00000021319	Sfrp4	0.000514846	2.8885	up
ENSMUSG00000035208	Slfn8	0.000491708	2.88845	up
ENSMUSG00000035673	Sbno2	5.04343e-12	2.88487	up
ENSMUSG00000029762	Akr1b8	4.06875e-19	2.88351	up
ENSMUSG00000052821	Cysltr1	6.96314e-10	2.88313	up
ENSMUSG00000074971	Fibin	2.28773e-24	2.87881	up
ENSMUSG00000012519	Mlkl	5.0786e-09	2.87669	up
ENSMUSG00000073412	Lst1	2.63018e-11	2.87429	up
ENSMUSG00000053398	Phgdh	8.14844e-08	2.87088	up
ENSMUSG00000031903	Pla2g15	8.4797e-20	2.86874	up
ONT.6662	ONT.6662	1.00919e-08	2.86872	up
ENSMUSG00000079227	Ccr5	7.69588e-12	2.86642	up
ENSMUSG00000046245	Pilra	1.34861e-11	2.86631	up
ENSMUSG00000038451	Spsb2	1.43624e-13	2.86479	up
ENSMUSG00000035042	Ccl5	1.22794e-19	2.86108	up
ENSMUSG00000031443	F7	0.0171852	2.86079	up
ENSMUSG00000040428	Plekha4	0.0115747	2.85445	up
ENSMUSG00000024538	Ppic	7.71199e-55	2.85375	up
ENSMUSG00000026958	Dpp7	1.29657e-10	2.85058	up
ENSMUSG00000059901	Adamts14	0.00773213	2.84864	up
ENSMUSG00000016256	Ctsz	4.69969e-73	2.8482	up
ENSMUSG00000026927	Entr1	0.0106891	2.84757	up
ENSMUSG00000049404	Rarres1	0.00636234	2.84741	up
ENSMUSG00000063506	Arhgap22	0.00636234	2.84741	up
ENSMUSG00000074785	Plxnc1	0.00636234	2.84741	up
ENSMUSG00000005125	Ndrg1	0.00636234	2.8474	up
ENSMUSG00000038042	Ptpdc1	0.00636234	2.8474	up
ENSMUSG00000030583	Sipa1l3	0.0072056	2.84728	up
ENSMUSG00000025324	Atp10a	0.00726928	2.84714	up
ENSMUSG00000024180	Tmem8	0.00727023	2.84714	up
ENSMUSG00000103037	Pcdhgb1	0.0076195	2.84684	up
ENSMUSG00000024268	Celf4	0.00731158	2.84623	up
ENSMUSG00000041707	Tmem273	1.25759e-06	2.84338	up
ENSMUSG00000027907	S100a11	2.60377e-62	2.83595	up
ENSMUSG00000020901	Pik3r5	0.00328636	2.83494	up
ENSMUSG00000033220	Rac2	1.04852e-33	2.82691	up
ENSMUSG00000010142	Tnfrsf13b	4.98784e-08	2.82292	up
ENSMUSG00000090626	Tex9	0.00094623	2.8228	up
ENSMUSG00000030329	Pianp	0.00302633	2.82032	up
ENSMUSG00000020649	Rrm2	4.60184e-15	2.81842	up
ENSMUSG00000027848	Olfml3	2.27783e-39	2.8171	up
ENSMUSG00000055435	Maf	9.26145e-05	2.81461	up
ENSMUSG00000028583	Pdpn	1.42456e-10	2.81453	up
ENSMUSG00000014444	Piezo1	5.42992e-05	2.81335	up
ENSMUSG00000039936	Pik3cd	1.27392e-05	2.81326	up
ENSMUSG00000020325	Fstl3	1.7041e-15	2.81104	up
ENSMUSG00000029163	Emilin1	2.11623e-18	2.8093	up
ENSMUSG00000026475	Rgs16	6.97577e-07	2.80715	up
ENSMUSG00000024270	Slc39a6	1.66743e-08	2.80363	up
ENSMUSG00000036565	Ttyh3	5.15939e-07	2.8035	up
ENSMUSG00000034116	Vav1	7.07266e-08	2.79906	up
ENSMUSG00000026072	Il1r1	1.81141e-10	2.78118	up
ENSMUSG00000048126	Col6a3	6.28833e-20	2.7762	up
ENSMUSG00000020914	Top2a	1.22939e-06	2.77427	up
ENSMUSG00000024397	Aif1	8.91899e-41	2.77296	up
ENSMUSG00000033777	Tlr13	6.78447e-06	2.77185	up
ENSMUSG00000004939	Nmrk2	1.73177e-18	2.77143	up
ENSMUSG00000068744	Psrc1	3.77946e-06	2.77075	up
ENSMUSG00000020695	Mrc2	7.36771e-09	2.76926	up
ENSMUSG00000015143	Actn1	2.26475e-14	2.76733	up
ENSMUSG00000036887	C1qa	3.3883e-59	2.76614	up
ENSMUSG00000061878	Sphk1	1.32795e-07	2.76598	up
ENSMUSG00000071713	Csf2rb	0.000253658	2.76508	up
ENSMUSG00000046056	Sbsn	7.24027e-05	2.7646	up
ENSMUSG00000048644	Ctxn1	0.000104062	2.76435	up
ENSMUSG00000056290	Ms4a4b	7.73364e-05	2.7641	up
ENSMUSG00000040557	Mettl27	0.00351515	2.75872	up
ENSMUSG00000031821	Gins2	7.60793e-10	2.75765	up
ENSMUSG00000020437	Myo1g	8.00505e-07	2.75667	up
ENSMUSG00000049988	Lrrc25	1.28347e-11	2.7544	up
ENSMUSG00000042349	Ikbke	0.00157008	2.75367	up
ENSMUSG00000047180	Neurl3	0.00391837	2.75362	up
ENSMUSG00000031387	Renbp	1.99131e-22	2.75268	up
ENSMUSG00000026956	Uap1l1	2.06689e-15	2.74972	up
ENSMUSG00000032271	Nnmt	8.14067e-36	2.74717	up
ENSMUSG00000021322	Aoah	4.35207e-10	2.74607	up
ENSMUSG00000026786	Apbb1ip	1.52759e-06	2.74353	up
ENSMUSG00000034664	Itga2b	1.58056e-06	2.74346	up
ENSMUSG00000026749	Nek6	2.70901e-19	2.74295	up
ENSMUSG00000009687	Fxyd5	1.41505e-55	2.74205	up
ENSMUSG00000021614	Vcan	2.3109e-06	2.74148	up
ENSMUSG00000045679	Pqlc3	2.11436e-24	2.73998	up
ENSMUSG00000027995	Tlr2	8.76587e-10	2.73635	up
ENSMUSG00000002204	Napsa	0.0226197	2.73632	up
ENSMUSG00000031004	Mki67	9.7976e-06	2.73229	up
ENSMUSG00000015027	Galns	4.81473e-06	2.73216	up
ENSMUSG00000027408	Cpxm1	2.25119e-17	2.7294	up
ENSMUSG00000043279	Trim56	0.000221565	2.72923	up
ENSMUSG00000017929	B4galt5	5.92507e-07	2.72717	up
ENSMUSG00000027699	Ect2	0.0151096	2.72705	up
ENSMUSG00000037466	Tedc1	0.0129767	2.72689	up
ENSMUSG00000034271	Jdp2	0.0210164	2.72658	up
ENSMUSG00000058755	Osm	0.0117924	2.7264	up
ENSMUSG00000026546	Cfap45	0.0117405	2.72635	up
ENSMUSG00000039747	Orai2	0.0117405	2.72634	up
ENSMUSG00000035759	Bbs10	0.0117405	2.72633	up
ENSMUSG00000074480	Mex3a	0.0124204	2.72609	up
ENSMUSG00000043929	Klhl15	0.0151338	2.726	up
ENSMUSG00000026249	Serpine2	3.5406e-61	2.7244	up
ENSMUSG00000050107	Haspin	0.0152539	2.72384	up
ENSMUSG00000033213	AA467197	0.000531374	2.72064	up
ENSMUSG00000031389	Arhgap4	0.0012822	2.71455	up
ENSMUSG00000052957	Gas1	1.59612e-06	2.71359	up
ENSMUSG00000111709	Gm3776	0.000282813	2.713	up
ENSMUSG00000032011	Thy1	1.659e-11	2.70858	up
ENSMUSG00000020592	Sdc1	7.5904e-22	2.70711	up
ENSMUSG00000048865	Arhgap30	0.000473578	2.70492	up
ENSMUSG00000036256	Igfbp7	6.45225e-32	2.69607	up
ONT.3655	ONT.3655	6.36184e-10	2.69186	up
ENSMUSG00000018927	Ccl6	9.19747e-44	2.69102	up
ENSMUSG00000017716	Birc5	2.83592e-07	2.68719	up
ENSMUSG00000035692	Isg15	1.4607e-40	2.68588	up
ENSMUSG00000059994	Fcrl1	0.002589	2.68123	up
ENSMUSG00000050708	Ftl1	1.53253e-76	2.68091	up
ENSMUSG00000001827	Folr1	0.00390138	2.68028	up
ENSMUSG00000032491	Nradd	2.05988e-08	2.67939	up
ENSMUSG00000041654	Slc39a11	3.73871e-12	2.67723	up
ENSMUSG00000037419	Endod1	2.97379e-05	2.67706	up
ENSMUSG00000078771	Evi2a	8.12862e-33	2.66874	up
ENSMUSG00000039883	Lrrc17	4.83055e-13	2.66849	up
ENSMUSG00000019726	Lyst	0.00109992	2.66749	up
ENSMUSG00000099974	Bcl2a1d	5.94832e-10	2.667	up
ENSMUSG00000046186	Cd109	0.00024012	2.65835	up
ENSMUSG00000039519	Cyp7b1	1.90537e-05	2.65327	up
ENSMUSG00000002111	Spi1	2.56382e-16	2.64975	up
ENSMUSG00000027204	Fbn1	7.57382e-31	2.64952	up
ENSMUSG00000032218	Ccnb2	3.04392e-10	2.64812	up
ENSMUSG00000018920	Cxcl16	7.06699e-34	2.64373	up
ENSMUSG00000060063	Alox5ap	9.71161e-32	2.64162	up
ENSMUSG00000025804	Ccr1	7.78819e-07	2.63992	up
ENSMUSG00000022844	Pdia5	7.78919e-15	2.63774	up
ENSMUSG00000024659	Anxa1	7.45229e-57	2.62103	up
ENSMUSG00000027611	Procr	3.83896e-08	2.62044	up
ONT.1066	ONT.1066	1.12691e-05	2.61877	up
ENSMUSG00000022221	Ripk3	8.01906e-09	2.61528	up
ENSMUSG00000025330	Padi4	5.41719e-06	2.61481	up
ONT.2049	ONT.2049	7.39028e-07	2.6142	up
ENSMUSG00000045136	Tubb2b	2.82734e-06	2.61404	up
ENSMUSG00000070323	Mmp27	0.0041034	2.61314	up
ENSMUSG00000021665	Hexb	2.37368e-44	2.60824	up
ONT.2420	ONT.2420	3.05435e-09	2.60799	up
ENSMUSG00000047414	Flrt2	0.00290706	2.60698	up
ENSMUSG00000041734	Kirrel	0.0035103	2.60599	up
ENSMUSG00000017499	Cdc6	0.00487056	2.60505	up
ENSMUSG00000050957	Insl6	0.00131841	2.605	up
ENSMUSG00000027379	Bub1	0.00444302	2.60498	up
ENSMUSG00000049124	Gm8186	0.00445152	2.60275	up
ENSMUSG00000037613	Tnfrsf23	0.00121743	2.60184	up
ENSMUSG00000029233	Srd5a3	0.00974036	2.5966	up
ONT.3274	ONT.3274	1.30623e-27	2.59559	up
ENSMUSG00000027254	Map1a	0.0226715	2.59426	up
ENSMUSG00000044528	Tram1l1	0.0226047	2.59422	up
ENSMUSG00000037035	Inhbb	0.0215155	2.5942	up
ENSMUSG00000067424	Zfp563	0.0215155	2.5942	up
ENSMUSG00000034438	Gbp8	0.0215155	2.59419	up
ENSMUSG00000090122	Kcne1l	0.0215155	2.59419	up
ENSMUSG00000040254	Sema3d	0.0215155	2.59419	up
ENSMUSG00000038600	Atp6v0a4	0.0215155	2.59417	up
ENSMUSG00000010797	Wnt2	0.0215155	2.59416	up
ENSMUSG00000043110	Lrrn4	0.0228242	2.59416	up
ENSMUSG00000057691	Zfp746	0.0226909	2.59394	up
ENSMUSG00000045551	Fpr1	0.022692	2.59394	up
ENSMUSG00000062380	Tubb3	5.82236e-06	2.58615	up
ENSMUSG00000004266	Ptpn6	0.000655429	2.58282	up
ENSMUSG00000039158	Akna	9.69652e-05	2.58019	up
ENSMUSG00000058571	Gpc6	5.70216e-08	2.58004	up
ENSMUSG00000028629	Exo5	0.000204273	2.57201	up
ENSMUSG00000026548	Slamf9	1.35922e-14	2.56976	up
ENSMUSG00000020974	Pole2	2.35037e-05	2.56897	up
ENSMUSG00000030104	Edem1	1.53832e-18	2.56673	up
ENSMUSG00000030707	Coro1a	1.16058e-20	2.56482	up
ENSMUSG00000022489	Pde1b	0.00322489	2.56452	up
ENSMUSG00000028108	Ecm1	1.17253e-48	2.56087	up
ENSMUSG00000051439	Cd14	1.36292e-30	2.56029	up
ENSMUSG00000022098	Bmp1	3.83173e-20	2.56008	up
ENSMUSG00000020422	Tns3	2.64505e-06	2.55637	up
ENSMUSG00000040007	Bahd1	0.00116756	2.55606	up
ENSMUSG00000057135	Scimp	5.9994e-06	2.55461	up
ENSMUSG00000029819	Npy	0.000623457	2.55398	up
ENSMUSG00000006498	Ptbp1	0.00054772	2.5536	up
ENSMUSG00000024795	Kif20b	0.000544157	2.5536	up
ENSMUSG00000052336	Cx3cr1	8.37704e-12	2.54997	up
ENSMUSG00000030587	2200002D01Rik	7.78333e-11	2.54914	up
ENSMUSG00000030748	Il4ra	7.07588e-21	2.54688	up
ENSMUSG00000052727	Map1b	0.000128491	2.54684	up
ENSMUSG00000025888	Casp1	5.24103e-06	2.54551	up
ENSMUSG00000038400	Pmepa1	6.45284e-14	2.53959	up
ENSMUSG00000029380	Cxcl1	4.04737e-06	2.53782	up
ENSMUSG00000022014	Epsti1	5.04406e-09	2.5319	up
ENSMUSG00000035711	Dok3	1.0195e-06	2.53104	up
ENSMUSG00000021567	Nkd2	1.22494e-05	2.53001	up
ENSMUSG00000023092	Fhl1	0.000886413	2.5292	up
ENSMUSG00000041616	Nppa	1.17644e-21	2.52758	up
ENSMUSG00000037447	Arid5a	1.01058e-07	2.52751	up
ENSMUSG00000002289	Angptl4	4.7667e-30	2.52619	up
ENSMUSG00000026315	Serpinb8	0.000141664	2.52583	up
ENSMUSG00000056214	Pard6g	0.00284697	2.52582	up
ENSMUSG00000031351	Zfp185	0.00235931	2.52449	up
ENSMUSG00000102440	Pcdhga9	0.00756385	2.52447	up
ENSMUSG00000046731	Kctd11	4.10868e-08	2.52379	up
ENSMUSG00000034675	Dbn1	1.19482e-15	2.5226	up
ENSMUSG00000035356	Nfkbiz	0.000491552	2.52131	up
ENSMUSG00000028989	Angptl7	8.65589e-11	2.51561	up
ENSMUSG00000010830	Kdelr3	6.42952e-17	2.51224	up
ENSMUSG00000031963	Bmper	8.73802e-09	2.50692	up
ENSMUSG00000036908	Unc93b1	2.13345e-30	2.50635	up
ENSMUSG00000005054	Cstb	1.05972e-32	2.50505	up
ENSMUSG00000025574	Tk1	2.78583e-09	2.50371	up
ENSMUSG00000034708	Grn	2.34772e-51	2.50148	up
ENSMUSG00000047330	Kcne4	9.81665e-06	2.50145	up
ENSMUSG00000037446	Tulp1	0.00266011	2.49834	up
ENSMUSG00000027635	Dsn1	0.00262055	2.49826	up
ENSMUSG00000054115	Skp2	0.00161816	2.49722	up
ENSMUSG00000076441	Ass1	7.53742e-07	2.48643	up
ENSMUSG00000048779	P2ry6	4.53892e-19	2.48578	up
ENSMUSG00000032254	Kif23	0.000121447	2.48197	up
ENSMUSG00000040675	Mthfd1l	0.00102934	2.48047	up
ENSMUSG00000024085	Man2a1	0.000170843	2.48029	up
ENSMUSG00000034595	Ppp1r18	5.53498e-27	2.47957	up
ENSMUSG00000021662	Arhgef28	0.000121501	2.47924	up
ENSMUSG00000058099	Nfam1	8.54069e-15	2.47729	up
ENSMUSG00000018537	Pcgf2	4.19312e-05	2.47325	up
ENSMUSG00000024222	Fkbp5	2.03121e-05	2.46367	up
ENSMUSG00000003363	Pld3	1.81222e-36	2.46259	up
ENSMUSG00000035004	Igsf6	1.67973e-08	2.45907	up
ENSMUSG00000040084	Bub1b	0.0300336	2.45826	up
ENSMUSG00000026536	Ifi211	1.32989e-16	2.45411	up
ENSMUSG00000000782	Tcf7	0.0146448	2.45236	up
ENSMUSG00000072623	Zfp9	0.0447487	2.45046	up
ENSMUSG00000025498	Irf7	4.21557e-29	2.44957	up
ENSMUSG00000060227	Casc4	0.0391052	2.44871	up
ENSMUSG00000073234	Gm8773	0.0391052	2.44871	up
ENSMUSG00000031554	Adam5	0.0391052	2.44871	up
ENSMUSG00000004709	Cd244a	0.0391052	2.4487	up
ENSMUSG00000018569	Cldn7	0.0391052	2.4487	up
ENSMUSG00000001228	Uhrf1	0.0391052	2.4487	up
ENSMUSG00000041406	BC055324	0.0391052	2.4487	up
ENSMUSG00000081665	Gm15922	0.0391052	2.44869	up
ENSMUSG00000031398	Plxna3	0.0391052	2.44869	up
ENSMUSG00000021208	Ifi27l2b	0.0391052	2.44869	up
ENSMUSG00000027811	4930579G24Rik	0.0391052	2.44869	up
ENSMUSG00000093938	Evi2b	0.0391052	2.44868	up
ENSMUSG00000043301	Kcnj6	0.0391052	2.44868	up
ENSMUSG00000030577	Cd22	0.0433483	2.44843	up
ENSMUSG00000043939	A530064D06Rik	0.0433788	2.44843	up
ENSMUSG00000002068	Ccne1	0.0160305	2.44521	up
ENSMUSG00000051790	Nlgn2	0.00692653	2.44377	up
ENSMUSG00000031149	Praf2	4.04217e-32	2.44299	up
ONT.5327	ONT.5327	8.9317e-11	2.44284	up
ENSMUSG00000029223	Uchl1	1.61547e-15	2.44277	up
ENSMUSG00000034786	Gpsm3	2.95139e-18	2.44234	up
ENSMUSG00000046223	Plaur	7.80805e-13	2.44169	up
ENSMUSG00000020021	Fgd6	0.00538967	2.44078	up
ENSMUSG00000032221	Mns1	0.0133593	2.43934	up
ONT.2688	ONT.2688	0.00419519	2.43922	up
ENSMUSG00000023013	Aqp2	0.00419519	2.43921	up
ENSMUSG00000013155	Enkd1	0.0154491	2.43921	up
ENSMUSG00000047261	Gap43	0.00208353	2.43833	up
ENSMUSG00000029070	Mxra8	4.59859e-27	2.43806	up
ENSMUSG00000020399	Havcr2	0.00183272	2.43723	up
ENSMUSG00000032014	Oaf	0.000206445	2.4369	up
ENSMUSG00000016262	Sertad4	0.000407597	2.43672	up
ENSMUSG00000027932	Slc27a3	0.000407826	2.43604	up
ENSMUSG00000042207	Kdm5b	0.00131939	2.43602	up
ENSMUSG00000039217	Il18	1.54483e-05	2.43577	up
ENSMUSG00000041390	Mdfic	6.15753e-07	2.43561	up
ENSMUSG00000025402	Nab2	0.00227276	2.43454	up
ENSMUSG00000026126	Ptpn18	5.31872e-19	2.43318	up
ENSMUSG00000069920	B3gnt9	3.17234e-06	2.43249	up
ONT.5802	ONT.5802	0.00848629	2.43228	up
ENSMUSG00000048612	Myof	1.57293e-08	2.43147	up
ENSMUSG00000027298	Tyro3	0.00933777	2.4311	up
ENSMUSG00000040857	Erf	6.21521e-05	2.43085	up
ENSMUSG00000038037	Socs1	0.0339664	2.43016	up
ENSMUSG00000004612	Nkg7	5.51046e-08	2.42885	up
ENSMUSG00000036446	Lum	8.33639e-48	2.42485	up
ENSMUSG00000022665	Ccdc80	6.76589e-56	2.4226	up
ENSMUSG00000001025	S100a6	1.46922e-42	2.42151	up
ENSMUSG00000032997	Chpf	2.49836e-13	2.41777	up
ENSMUSG00000039168	Dap	1.9053e-41	2.40984	up
ENSMUSG00000021948	Prkcd	1.04533e-11	2.40589	up
ENSMUSG00000001349	Cnn1	9.53536e-15	2.4015	up
ENSMUSG00000046841	Ckap4	3.06349e-11	2.40027	up
ENSMUSG00000052384	Nrros	9.02774e-11	2.39924	up
ENSMUSG00000001119	Col6a1	1.4862e-25	2.39879	up
ENSMUSG00000040249	Lrp1	8.29574e-25	2.39467	up
ENSMUSG00000025083	Afap1l2	0.00209872	2.39346	up
ENSMUSG00000021939	Ctsb	2.60984e-54	2.39342	up
ENSMUSG00000036894	Rap2b	0.00017045	2.39186	up
ENSMUSG00000028597	Gpx7	7.40864e-42	2.39021	up
ENSMUSG00000031486	Adgra2	0.000194285	2.38514	up
ENSMUSG00000042759	Apobr	0.00111508	2.38191	up
ENSMUSG00000026643	Nmt2	5.10823e-06	2.38175	up
ENSMUSG00000037860	Aim2	0.00930826	2.38014	up
ENSMUSG00000036672	Cenpt	3.38295e-06	2.37975	up
ENSMUSG00000002033	Cd3g	0.00338281	2.37444	up
ENSMUSG00000045216	Hs6st1	0.00164044	2.37242	up
ENSMUSG00000025780	Itih5	3.20113e-07	2.36955	up
ENSMUSG00000029033	Acap3	1.40699e-05	2.36459	up
ENSMUSG00000072694	1500011B03Rik	4.06279e-11	2.36261	up
ENSMUSG00000024885	Aldh3b1	9.83174e-08	2.36218	up
ENSMUSG00000028312	Smc2	1.96611e-08	2.36048	up
ENSMUSG00000060470	Adgrg3	0.0134945	2.35993	up
ENSMUSG00000026480	Ncf2	5.61282e-13	2.35648	up
ENSMUSG00000018474	Chd3	8.10899e-05	2.35334	up
ENSMUSG00000031264	Btk	2.73595e-05	2.35288	up
ENSMUSG00000032584	Mst1r	0.0104802	2.3525	up
ENSMUSG00000024730	Ms4a8a	0.0104195	2.3523	up
ENSMUSG00000030041	M1ap	0.00916247	2.35043	up
ENSMUSG00000104063	Pcdhgb7	0.0320777	2.35016	up
ENSMUSG00000080316	Spaca6	0.0317292	2.3495	up
ENSMUSG00000103897	Pcdhga8	0.00879462	2.34903	up
ENSMUSG00000103144	Pcdhga1	0.00782679	2.34871	up
ENSMUSG00000031583	Wrn	0.023617	2.34867	up
ENSMUSG00000038843	Gcnt1	0.00740635	2.34858	up
ENSMUSG00000018654	Ikzf1	0.0213214	2.34856	up
ENSMUSG00000061288	Taok3	4.43425e-07	2.34821	up
ENSMUSG00000025232	Hexa	1.2442e-17	2.34777	up
ENSMUSG00000030499	Kctd15	0.0298285	2.34755	up
ENSMUSG00000021277	Traf3	0.0257176	2.34616	up
ENSMUSG00000005142	Man2b1	2.20875e-20	2.34247	up
ENSMUSG00000028041	Adam15	1.6253e-05	2.34223	up
ENSMUSG00000038608	Dock10	0.00290072	2.33975	up
ENSMUSG00000060935	Tmem263	0.000986816	2.33872	up
ENSMUSG00000000278	Scpep1	1.49038e-16	2.33503	up
ENSMUSG00000060216	Arrb2	2.89614e-12	2.33131	up
ENSMUSG00000024965	Fermt3	8.60887e-12	2.33095	up
ENSMUSG00000046818	Ddit4l	2.31473e-16	2.32887	up
ENSMUSG00000027338	Prnd	2.83785e-20	2.32402	up
ENSMUSG00000059430	Actg2	7.10461e-09	2.3237	up
ENSMUSG00000091955	Gm9844	7.02078e-07	2.31867	up
ENSMUSG00000079523	Tmsb10	2.04546e-48	2.31436	up
ENSMUSG00000005470	Asf1b	0.000227176	2.30923	up
ENSMUSG00000024501	Dpysl3	4.1753e-22	2.30752	up
ENSMUSG00000034993	Vat1	1.30841e-13	2.30684	up
ENSMUSG00000034480	Diaph2	0.00433282	2.30634	up
ENSMUSG00000057751	Megf6	0.0177129	2.30437	up
ENSMUSG00000020911	Krt19	0.00949054	2.30198	up
ENSMUSG00000017969	Ptgis	2.03493e-27	2.30159	up
ONT.4476	ONT.4476	3.35478e-05	2.30153	up
ENSMUSG00000027306	Nusap1	8.31654e-12	2.30022	up
ONT.2259	NONMMUG010844.3(-/NONCODE)	2.19746e-05	2.29831	up
ENSMUSG00000025372	Baiap2	1.20614e-07	2.29701	up
ENSMUSG00000052572	Dlg2	3.45604e-05	2.29667	up
ENSMUSG00000024087	Cyp1b1	9.0133e-08	2.2965	up
ENSMUSG00000022346	Myc	2.06991e-12	2.29629	up
ENSMUSG00000064109	Hcst	0.00012902	2.29539	up
ENSMUSG00000047945	Marcksl1	1.80332e-19	2.29458	up
ENSMUSG00000038521	C1s1	0.0081593	2.29271	up
ENSMUSG00000032231	Anxa2	9.74454e-51	2.28939	up
ENSMUSG00000006281	Tep1	2.32912e-07	2.28471	up
ENSMUSG00000052760	A630001G21Rik	0.000652753	2.28334	up
ENSMUSG00000005360	Slc1a3	0.000972162	2.28208	up
ENSMUSG00000054400	Cklf	1.0189e-10	2.27762	up
ENSMUSG00000040322	Slc25a24	0.000493894	2.27582	up
ENSMUSG00000024663	Rab3il1	4.44216e-10	2.27151	up
ENSMUSG00000027398	Il1b	0.00135301	2.26892	up
ENSMUSG00000062590	Armc9	0.000177627	2.2674	up
ENSMUSG00000021190	Lgmn	1.84122e-39	2.26465	up
ENSMUSG00000023367	Tmem176a	1.63222e-39	2.26206	up
ENSMUSG00000017466	Timp2	7.42286e-18	2.26011	up
ENSMUSG00000000244	Tspan32	0.000105393	2.25883	up
ENSMUSG00000052776	Oas1a	2.10376e-15	2.25767	up
ENSMUSG00000037902	Sirpa	2.9252e-18	2.25397	up
ENSMUSG00000035493	Tgfbi	2.65445e-24	2.25352	up
ENSMUSG00000034641	Cd300ld	1.60914e-10	2.25343	up
ENSMUSG00000029718	Pcolce	7.53354e-56	2.25329	up
ONT.2033	ONT.2033	0.00874003	2.25308	up
ENSMUSG00000057596	Trim30d	0.0266797	2.25289	up
ENSMUSG00000021003	Galc	4.26425e-05	2.25199	up
ENSMUSG00000041809	Efhc1	0.00740635	2.25188	up
ENSMUSG00000001555	Fkbp10	9.80209e-21	2.25022	up
ENSMUSG00000026430	Rassf5	0.0179248	2.24984	up
ENSMUSG00000033685	Ucp2	7.42351e-33	2.24956	up
ENSMUSG00000028885	Smpdl3b	0.0456523	2.24932	up
ENSMUSG00000028048	Gba	1.41753e-17	2.24906	up
ENSMUSG00000018819	Lsp1	3.88963e-31	2.24452	up
ENSMUSG00000030218	Mgp	3.53594e-46	2.24391	up
ENSMUSG00000042190	Cmklr1	0.00667381	2.2405	up
ENSMUSG00000024737	Slc15a3	0.00626955	2.24047	up
ENSMUSG00000026278	Bok	2.18846e-15	2.24024	up
ENSMUSG00000043300	B3galnt1	2.18052e-06	2.23908	up
ENSMUSG00000031101	Sash3	9.64113e-05	2.23892	up
ENSMUSG00000022947	Cbr3	0.00490474	2.23831	up
ENSMUSG00000047420	Fam180a	0.00436418	2.23768	up
ENSMUSG00000024691	Fam111a	1.23257e-07	2.23573	up
ENSMUSG00000040212	Emp3	5.88485e-44	2.23552	up
ENSMUSG00000037344	Slc12a9	0.00679219	2.23468	up
ONT.8330	ONT.8330	0.00109226	2.2321	up
ENSMUSG00000020458	Rtn4	1.2478e-12	2.23082	up
ENSMUSG00000030147	Clec4b1	0.00010431	2.22893	up
ENSMUSG00000030717	Nupr1	5.97335e-30	2.22622	up
ENSMUSG00000022488	Nckap1l	3.29585e-10	2.22617	up
ENSMUSG00000020241	Col6a2	2.61197e-20	2.22584	up
ENSMUSG00000033880	Lgals3bp	1.41949e-23	2.22361	up
ENSMUSG00000026288	Inpp5d	0.000393912	2.22321	up
ENSMUSG00000072676	Tmem254a	5.23402e-21	2.22302	up
ENSMUSG00000033033	Calhm2	6.44219e-05	2.22264	up
ENSMUSG00000031129	Slc9a9	0.000475661	2.22213	up
ENSMUSG00000022500	Litaf	6.08257e-28	2.22013	up
ENSMUSG00000030659	Nucb2	2.21148e-16	2.21619	up
ENSMUSG00000030101	Sumf1	1.59221e-06	2.21594	up
ENSMUSG00000003812	Dnase2a	9.85281e-08	2.21513	up
ENSMUSG00000046688	Tifa	4.60104e-09	2.21173	up
ENSMUSG00000041736	Tspo	4.13706e-49	2.20535	up
ENSMUSG00000028843	Sh3bgrl3	7.98608e-41	2.19863	up
ENSMUSG00000030844	Rgs10	1.4615e-24	2.19809	up
ENSMUSG00000052837	Junb	1.99235e-22	2.19563	up
ENSMUSG00000029580	Actb	8.09526e-17	2.19396	up
ENSMUSG00000043079	Synpo	2.01932e-24	2.19204	up
ENSMUSG00000031239	Itm2a	2.29925e-27	2.19151	up
ENSMUSG00000031465	Angpt2	5.25281e-05	2.19102	up
ENSMUSG00000021867	Tmem254b	3.37054e-16	2.18736	up
ENSMUSG00000023043	Krt18	2.76838e-08	2.18572	up
ENSMUSG00000033538	Casp4	7.45277e-05	2.18464	up
ENSMUSG00000050989	Selenon	5.3613e-08	2.18294	up
ENSMUSG00000049625	Tifab	1.14043e-06	2.18281	up
ENSMUSG00000074896	Ifit3	1.64897e-32	2.18275	up
ENSMUSG00000051212	Gpr183	0.000337007	2.18123	up
ENSMUSG00000060224	Pyroxd2	0.0119059	2.17898	up
ENSMUSG00000058446	Znrf2	0.0127356	2.1751	up
ENSMUSG00000042082	Arsb	0.00152446	2.17434	up
ENSMUSG00000037731	Themis2	7.629e-07	2.17389	up
ENSMUSG00000047090	Tmem198b	9.86197e-07	2.17019	up
ENSMUSG00000095538	Gm21983	0.0150827	2.16936	up
ENSMUSG00000016918	Sulf1	1.17704e-09	2.16806	up
ENSMUSG00000050022	Amz1	0.00960723	2.16633	up
ENSMUSG00000085795	Zfp703	0.0140125	2.16551	up
ENSMUSG00000030199	Etv6	0.00722687	2.16527	up
ONT.8820	ONT.8820	0.00894404	2.1649	up
ENSMUSG00000048572	Tmem252	8.43918e-09	2.16439	up
ENSMUSG00000022236	Ropn1l	0.0111296	2.16236	up
ENSMUSG00000017446	C1qtnf1	0.0147486	2.15984	up
ENSMUSG00000021886	Gpr65	3.03197e-05	2.15708	up
ENSMUSG00000024381	Bin1	2.56954e-12	2.15491	up
ENSMUSG00000031400	G6pdx	1.25644e-09	2.15398	up
ENSMUSG00000002297	Dbf4	0.0218797	2.15272	up
ENSMUSG00000027281	Slx4ip	0.0182564	2.15226	up
ENSMUSG00000064080	Fbln2	1.35057e-20	2.1507	up
ENSMUSG00000041362	Shtn1	0.00179834	2.15048	up
ENSMUSG00000056220	Pla2g4a	0.000127631	2.14941	up
ENSMUSG00000001281	Itgb7	0.0138718	2.14886	up
ENSMUSG00000064061	Dzip3	0.0129698	2.14823	up
ENSMUSG00000042644	Itpr3	0.0129698	2.14822	up
ENSMUSG00000030602	Pak4	0.0184705	2.14794	up
ENSMUSG00000041515	Irf8	3.53443e-08	2.14677	up
ENSMUSG00000040699	Limd2	2.14649e-14	2.14499	up
ENSMUSG00000040528	Milr1	0.000313597	2.14357	up
ENSMUSG00000051855	Mest	6.78781e-19	2.14246	up
ENSMUSG00000027661	Slc2a10	2.83969e-05	2.13861	up
ENSMUSG00000030223	Ptpro	2.51675e-05	2.13813	up
ENSMUSG00000029570	Lfng	1.62418e-05	2.13734	up
ENSMUSG00000078920	Ifi47	2.66214e-16	2.1371	up
ENSMUSG00000036943	Rab8b	0.00105342	2.13648	up
ENSMUSG00000028007	Snx7	2.38325e-10	2.13251	up
ENSMUSG00000027808	Serp1	2.2207e-27	2.12947	up
ENSMUSG00000029202	Pds5a	0.00261768	2.12895	up
ENSMUSG00000052151	Plpp2	0.00010991	2.12697	up
ENSMUSG00000024781	Lipa	1.44096e-21	2.12586	up
ENSMUSG00000072620	Slfn2	5.01084e-24	2.12568	up
ENSMUSG00000041870	Ankrd13a	9.38377e-05	2.11823	up
ENSMUSG00000004933	Matk	0.004238	2.11817	up
ENSMUSG00000036777	Anln	0.00497355	2.11806	up
ENSMUSG00000092463	Gm20489	0.00250957	2.11645	up
ENSMUSG00000026355	Mcm6	3.1423e-08	2.1158	up
ENSMUSG00000030924	Rexo5	0.00360231	2.11578	up
ENSMUSG00000030560	Ctsc	2.31897e-23	2.11322	up
ENSMUSG00000062661	Ncs1	0.00817649	2.11254	up
ENSMUSG00000030157	Clec2d	0.00868345	2.11118	up
ENSMUSG00000070047	Fat1	1.33343e-06	2.11101	up
ENSMUSG00000035258	Abi3bp	4.0035e-06	2.11	up
ENSMUSG00000028671	Gale	1.30558e-05	2.10654	up
ENSMUSG00000006395	Hyi	6.86953e-10	2.10349	up
ENSMUSG00000044783	Hjurp	4.69825e-07	2.10317	up
ENSMUSG00000021262	Evl	2.30021e-07	2.09706	up
ENSMUSG00000037145	2210407C18Rik	9.10208e-06	2.09296	up
ENSMUSG00000018076	Med13l	0.0151394	2.09136	up
ENSMUSG00000018507	Trpv2	7.55372e-05	2.0912	up
ENSMUSG00000033031	Cip2a	0.0134726	2.08946	up
ENSMUSG00000024542	Cep192	0.0133184	2.08824	up
ENSMUSG00000109493	Gm45208	4.89686e-06	2.08526	up
ENSMUSG00000036594	H2-Aa	3.09445e-44	2.08371	up
ENSMUSG00000049288	Lix1l	0.00236527	2.08217	up
ENSMUSG00000035697	Arhgap45	2.32477e-07	2.07968	up
ENSMUSG00000031740	Mmp2	8.57783e-20	2.0763	up
ENSMUSG00000027339	Rassf2	0.00014374	2.0762	up
ONT.6703	ONT.6703	2.76412e-14	2.07491	up
ENSMUSG00000059456	Ptk2b	1.00689e-06	2.07071	up
ENSMUSG00000056481	Cd248	3.05963e-15	2.06577	up
ENSMUSG00000023972	Ptk7	0.000244702	2.06336	up
ENSMUSG00000042492	Tbc1d10b	0.000927435	2.06124	up
ENSMUSG00000027087	Itgav	0.00337087	2.05618	up
ENSMUSG00000044703	Phf11a	0.00411451	2.05414	up
ENSMUSG00000025351	Cd63	7.2778e-45	2.05279	up
ENSMUSG00000071847	Apcdd1	0.046901	2.04958	up
ENSMUSG00000043943	Naalad2	8.58322e-14	2.04815	up
ENSMUSG00000040522	Tlr8	0.0413979	2.04464	up
ENSMUSG00000026547	Tagln2	4.43903e-18	2.04255	up
ENSMUSG00000068758	Il3ra	4.97998e-06	2.04211	up
ENSMUSG00000072115	Ang	1.19942e-08	2.0402	up
ENSMUSG00000029925	Tbxas1	2.81036e-09	2.0399	up
ONT.2945	ENSMUSG00000116097(Gm36738/Ensembl),NONMMUG014918.2(-/NONCODE)	0.0318609	2.03937	up
ENSMUSG00000025001	Hells	0.0277	2.03924	up
ONT.2363	ONT.2363	0.0399436	2.03817	up
ENSMUSG00000040061	Plcb2	0.0269205	2.03779	up
ENSMUSG00000038291	Snx25	0.0240259	2.03742	up
ENSMUSG00000047638	Nr1h4	0.0236805	2.03705	up
ENSMUSG00000044201	Cdc25c	0.024197	2.03696	up
ENSMUSG00000025584	Pde8a	0.0246402	2.03685	up
ENSMUSG00000038679	Trps1	0.0225033	2.03654	up
ENSMUSG00000058427	Cxcl2	0.0225033	2.03654	up
ENSMUSG00000103585	Pcdhgb4	0.0277577	2.03571	up
ENSMUSG00000049580	Tsku	0.00185739	2.03563	up
ENSMUSG00000029561	Oasl2	7.82312e-13	2.03551	up
ENSMUSG00000032384	Csnk1g1	0.00177937	2.0343	up
ENSMUSG00000024056	Ndc80	0.000161395	2.03277	up
ENSMUSG00000025268	Maged2	5.15805e-23	2.03088	up
ENSMUSG00000038034	Igsf8	4.81302e-09	2.02948	up
ENSMUSG00000052889	Prkcb	0.0273666	2.02894	up
ENSMUSG00000027994	Mcub	3.40686e-11	2.02888	up
ENSMUSG00000028480	Glipr2	1.18894e-12	2.0281	up
ENSMUSG00000028044	Cks1b	3.25237e-08	2.02627	up
ENSMUSG00000035934	Pknox2	0.0011909	2.02245	up
ENSMUSG00000027955	Fam198b	1.62138e-07	2.02242	up
ENSMUSG00000044147	Arf6	0.00056315	2.02157	up
ENSMUSG00000024349	Tmem173	5.52656e-10	2.02079	up
ENSMUSG00000031756	Cenpn	0.0134986	2.01587	up
ENSMUSG00000024736	Tmem132a	4.68984e-05	2.01583	up
ENSMUSG00000072214	Sept5	4.46082e-07	2.0157	up
ENSMUSG00000096145	Vkorc1	6.41751e-31	2.01463	up
ENSMUSG00000032359	Ctsh	1.14034e-26	2.01399	up
ENSMUSG00000029234	Tmem165	0.0324433	2.01225	up
ENSMUSG00000030149	Klrk1	0.0287601	2.01223	up
ENSMUSG00000038593	Tctn1	0.033246	2.01095	up
ENSMUSG00000032089	Il10ra	1.67136e-06	2.01076	up
ENSMUSG00000001493	Meox1	1.59966e-18	2.01037	up
ENSMUSG00000073490	Ifi207	8.68426e-08	2.00992	up
ENSMUSG00000032586	Traip	0.0287507	2.009	up
ENSMUSG00000057069	Ero1lb	0.0247391	2.00893	up
ENSMUSG00000039783	Kmo	0.0204961	2.00883	up
ENSMUSG00000021069	Pygl	0.000659497	2.00854	up
ENSMUSG00000041219	Arhgap11a	0.019267	2.0085	up
ENSMUSG00000027799	Nbea	0.019267	2.00848	up
ENSMUSG00000095115	Itpripl2	2.71788e-07	2.0081	up
ONT.3897	ONT.3897	0.0247957	2.00484	up
ENSMUSG00000047557	Lxn	4.25587e-17	1.99994	up
ENSMUSG00000049922	Slc35c1	2.46543e-06	1.99915	up
ENSMUSG00000022203	Efs	8.25424e-05	1.9985	up
ENSMUSG00000040829	Zmynd15	0.000827655	1.99746	up
ENSMUSG00000028464	Tpm2	2.44902e-25	1.99592	up
ENSMUSG00000041112	Elmo1	0.00584135	1.99495	up
ENSMUSG00000037784	Dzip1l	0.00874675	1.99398	up
ENSMUSG00000026803	Ttf1	0.00409978	1.9932	up
ENSMUSG00000024521	Pmaip1	0.00514665	1.99318	up
ENSMUSG00000001120	Pcbp3	0.00523728	1.99295	up
ENSMUSG00000028541	B4galt2	0.0362153	1.99223	up
ENSMUSG00000025949	Pikfyve	0.0116128	1.99118	up
ENSMUSG00000039934	Gsap	1.16978e-05	1.98974	up
ENSMUSG00000045817	Zfp36l2	0.000269778	1.9869	up
ENSMUSG00000072941	Sod3	3.15687e-22	1.98628	up
ENSMUSG00000039801	Cplane1	0.00221221	1.98536	up
ENSMUSG00000036948	BC037034	0.00186147	1.98459	up
ENSMUSG00000022180	Slc7a8	0.00144235	1.98356	up
ENSMUSG00000048387	Osr1	3.77551e-05	1.98284	up
ONT.5453	ONT.5453	0.00488191	1.98136	up
ENSMUSG00000053040	Aph1c	3.43105e-07	1.97623	up
ENSMUSG00000020635	Fkbp1b	0.000280314	1.97481	up
ENSMUSG00000036246	Gmip	4.7605e-07	1.9736	up
ENSMUSG00000029810	Tmem176b	8.28942e-44	1.97344	up
ENSMUSG00000020101	Vsir	3.29778e-10	1.97284	up
ENSMUSG00000030536	Iqgap1	1.60373e-12	1.97009	up
ENSMUSG00000032312	Csk	8.25326e-07	1.95747	up
ENSMUSG00000031799	Tpm4	3.55701e-20	1.95701	up
ENSMUSG00000025283	Sat1	1.32107e-31	1.95531	up
ENSMUSG00000020057	Dram1	1.6816e-08	1.95496	up
ENSMUSG00000079547	H2-DMb1	8.28414e-17	1.94871	up
ENSMUSG00000032554	Trf	1.73685e-26	1.94832	up
ENSMUSG00000028931	Kcnab2	0.0234013	1.94649	up
ENSMUSG00000026832	Cytip	0.000308308	1.94477	up
ENSMUSG00000051041	Olfml1	8.78233e-06	1.94399	up
ENSMUSG00000001761	Smo	4.21479e-08	1.94243	up
ENSMUSG00000027533	Fabp5	5.13285e-20	1.94106	up
ENSMUSG00000026648	Dclre1c	0.0116172	1.9402	up
ONT.1186	ONT.1186	0.00014228	1.9375	up
ENSMUSG00000000318	Clec10a	0.000690406	1.93722	up
ENSMUSG00000026399	Cd55	0.00016119	1.93535	up
ENSMUSG00000067931	Zfp948	0.000321442	1.9347	up
ENSMUSG00000027883	Gpsm2	0.00270212	1.93468	up
ENSMUSG00000039231	Suv39h1	0.0178668	1.93351	up
ENSMUSG00000051615	Rap2a	0.00120513	1.93173	up
ENSMUSG00000039621	Prex1	0.00236066	1.92998	up
ENSMUSG00000067212	H2-T23	0.00233221	1.92996	up
ENSMUSG00000022246	Rai14	0.0136222	1.92945	up
ENSMUSG00000022504	Ciita	0.00817243	1.92865	up
ENSMUSG00000038250	Usp38	0.0234688	1.92736	up
ENSMUSG00000052087	Rgs14	0.00928388	1.92672	up
ENSMUSG00000053070	Cfap300	0.0092856	1.92672	up
ENSMUSG00000040093	Bmf	0.0383072	1.92529	up
ENSMUSG00000022324	Matn2	2.69805e-14	1.9252	up
ENSMUSG00000042129	Rassf4	1.01193e-07	1.92354	up
ENSMUSG00000015709	Arnt2	0.0309582	1.92324	up
ENSMUSG00000032555	Topbp1	0.0309582	1.92324	up
ENSMUSG00000031169	Porcn	0.0309582	1.9232	up
ENSMUSG00000044017	Adgrd1	6.54007e-06	1.92302	up
ENSMUSG00000020261	Slc36a1	0.0325407	1.92273	up
ENSMUSG00000028599	Tnfrsf1b	9.51502e-05	1.92218	up
ENSMUSG00000005410	Mcm5	5.54273e-05	1.92112	up
ENSMUSG00000042286	Stab1	2.96661e-14	1.92111	up
ENSMUSG00000102742	Pcdhga11	0.0421731	1.91711	up
ENSMUSG00000031709	Tbc1d9	0.0478224	1.91705	up
ENSMUSG00000032717	Mdfi	0.0025313	1.90456	up
ENSMUSG00000057219	Armc7	0.00253366	1.89985	up
ENSMUSG00000025854	Fam20c	0.000246671	1.89814	up
ENSMUSG00000002897	Il17ra	0.00119615	1.89723	up
ENSMUSG00000044641	Pard6b	0.00693119	1.89606	up
ENSMUSG00000021242	Npc2	4.5459e-32	1.89374	up
ENSMUSG00000026574	Dpt	2.70492e-21	1.89342	up
ENSMUSG00000001750	Tcirg1	1.52162e-08	1.8918	up
ENSMUSG00000059182	Skap2	1.51754e-16	1.8907	up
ENSMUSG00000038976	Ppp1r9b	4.06659e-06	1.88894	up
ENSMUSG00000028497	Hacd4	3.05889e-13	1.8877	up
ENSMUSG00000062309	Rpp25	0.00140634	1.88643	up
ENSMUSG00000058835	Abi1	1.75261e-14	1.88615	up
ENSMUSG00000020097	Sgpl1	2.17229e-05	1.88567	up
ENSMUSG00000022831	Hcls1	1.32918e-11	1.88452	up
ENSMUSG00000039159	Ube2h	0.00223627	1.88079	up
ENSMUSG00000025203	Scd2	0.000167825	1.88054	up
ENSMUSG00000024145	Pigf	0.00815244	1.87675	up
ENSMUSG00000031904	Slc7a6	3.13354e-06	1.87639	up
ENSMUSG00000036599	Chst12	1.7565e-07	1.87614	up
ENSMUSG00000060791	Gmfg	8.22522e-15	1.87568	up
ENSMUSG00000022283	Pabpc1	4.15383e-14	1.87408	up
ENSMUSG00000079017	Ifi27l2a	7.92224e-21	1.87378	up
ENSMUSG00000034390	Cmip	0.000287408	1.87322	up
ENSMUSG00000033589	Reep4	7.0047e-06	1.87256	up
ENSMUSG00000029761	Cald1	6.07888e-22	1.87241	up
ENSMUSG00000024013	Fgd2	0.000184039	1.87104	up
ENSMUSG00000020573	Pik3cg	0.0346031	1.86974	up
ENSMUSG00000019876	Pkib	3.6244e-07	1.86832	up
ENSMUSG00000073421	H2-Ab1	4.62964e-41	1.86815	up
ENSMUSG00000062488	Ifit3b	6.22681e-09	1.86786	up
ENSMUSG00000037742	Eef1a1	1.21257e-26	1.86778	up
ENSMUSG00000025192	Entpd7	0.026501	1.86537	up
ENSMUSG00000030761	Myo7a	0.00372339	1.86386	up
ENSMUSG00000056515	Rab31	1.06858e-10	1.86266	up
ENSMUSG00000003779	Kif20a	8.16629e-05	1.86139	up
ENSMUSG00000040651	Fam208a	0.0114546	1.85902	up
ENSMUSG00000000301	Pemt	0.0108922	1.85843	up
ENSMUSG00000022864	D16Ertd472e	0.0122745	1.85828	up
ENSMUSG00000027200	Sema6d	0.015805	1.85696	up
ENSMUSG00000032085	Tagln	2.63904e-19	1.85144	up
ENSMUSG00000019326	Aoc3	3.71903e-05	1.84782	up
ENSMUSG00000026584	Scyl3	0.00546467	1.84221	up
ENSMUSG00000045777	Ifitm10	0.00551892	1.84162	up
ENSMUSG00000037060	Cavin3	9.90406e-27	1.84118	up
ENSMUSG00000029231	Pdgfra	0.000345414	1.83935	up
ENSMUSG00000042712	Tceal9	7.2258e-25	1.83903	up
ENSMUSG00000057134	Ado	1.4679e-05	1.83875	up
ENSMUSG00000023044	Csad	0.000257524	1.8378	up
ENSMUSG00000021880	Rnase6	0.00365207	1.83624	up
ENSMUSG00000026628	Atf3	0.000121457	1.83375	up
ENSMUSG00000025289	Prdx4	9.23603e-32	1.83362	up
ENSMUSG00000066705	Fxyd6	4.5717e-31	1.83357	up
ENSMUSG00000024556	Me2	6.85415e-06	1.83322	up
ENSMUSG00000032388	Spg21	2.68808e-14	1.83313	up
ENSMUSG00000041132	N4bp2l1	0.000667382	1.82922	up
ENSMUSG00000067377	Tspan6	9.69209e-20	1.82891	up
ENSMUSG00000058729	Lin9	0.00827951	1.82793	up
ENSMUSG00000025153	Fasn	0.00167419	1.82765	up
ENSMUSG00000049882	Vcpkmt	0.000948019	1.82738	up
ENSMUSG00000005973	Rcn1	4.96468e-05	1.82734	up
ENSMUSG00000038241	Cep250	0.00163971	1.8264	up
ENSMUSG00000005447	Pafah1b3	1.34946e-08	1.8256	up
ENSMUSG00000034462	Pkd2	0.000280954	1.82559	up
ENSMUSG00000073982	Rhog	8.9112e-13	1.82537	up
ENSMUSG00000029915	Clec5a	9.99148e-07	1.82485	up
ENSMUSG00000055407	Map6	0.00105931	1.82477	up
ENSMUSG00000031328	Flna	2.00076e-11	1.82373	up
ENSMUSG00000029752	Asns	1.87396e-05	1.82335	up
ENSMUSG00000027540	Ptpn1	4.5036e-13	1.82235	up
ENSMUSG00000026655	Fam107b	0.000286367	1.81786	up
ENSMUSG00000025534	Gusb	9.98164e-18	1.81713	up
ENSMUSG00000044350	Lacc1	0.0023784	1.81671	up
ENSMUSG00000078619	Smarcd2	1.54235e-06	1.81636	up
ENSMUSG00000029622	Arpc1b	2.04951e-37	1.81547	up
ENSMUSG00000029201	Ugdh	7.64529e-16	1.81428	up
ENSMUSG00000073491	Ifi213	0.00401643	1.81327	up
ENSMUSG00000070469	Adamtsl3	0.0184198	1.81081	up
ENSMUSG00000004562	Arhgef40	1.32495e-05	1.80929	up
ENSMUSG00000079339	Ifit1bl1	0.00136657	1.809	up
ENSMUSG00000032353	Tmed3	6.59571e-26	1.80806	up
ENSMUSG00000040659	Efhd2	2.40987e-07	1.80805	up
ENSMUSG00000039982	Dtx4	0.00372665	1.80691	up
ENSMUSG00000033313	Fbxl8	0.000987724	1.80256	up
ENSMUSG00000028796	Phc2	1.54437e-05	1.79772	up
ENSMUSG00000032374	Plod2	0.000140035	1.79386	up
ENSMUSG00000040033	Stat2	0.000606049	1.79375	up
ENSMUSG00000058013	Sept11	1.09796e-08	1.79372	up
ENSMUSG00000075284	Wipf1	0.000131886	1.79332	up
ENSMUSG00000044949	Ubtd2	0.00195999	1.79192	up
ENSMUSG00000056071	S100a9	0.00784324	1.78983	up
ENSMUSG00000046020	Pofut1	2.02268e-05	1.78967	up
ONT.1342	ONT.1342	1.38231e-05	1.78956	up
ENSMUSG00000035696	Rnf38	0.00211929	1.78698	up
ENSMUSG00000023963	Cyp39a1	0.0212262	1.78697	up
ENSMUSG00000036412	Arsi	0.0209928	1.78681	up
ENSMUSG00000031636	Pdlim3	1.04146e-10	1.78637	up
ENSMUSG00000035614	Togaram1	0.01696	1.78602	up
ENSMUSG00000055652	Klhl25	0.01696	1.78601	up
ENSMUSG00000046387	Pcdhb17	0.01696	1.78598	up
ENSMUSG00000028139	Riiad1	0.01696	1.78598	up
ENSMUSG00000022044	Stmn4	0.0265442	1.78528	up
ENSMUSG00000037185	Krt80	0.0463794	1.78149	up
ENSMUSG00000020785	Camkk1	0.034378	1.77748	up
ENSMUSG00000029470	P2rx4	4.40603e-20	1.77659	up
ENSMUSG00000031659	Adcy7	0.000207132	1.77574	up
ENSMUSG00000007041	Clic1	4.33886e-33	1.7726	up
ENSMUSG00000050777	Tmem37	9.99949e-09	1.77146	up
ENSMUSG00000042292	Mkl1	0.000907935	1.77137	up
ENSMUSG00000026972	Arrdc1	3.2095e-08	1.77037	up
ENSMUSG00000074874	Ctla2b	2.38323e-06	1.76866	up
ENSMUSG00000021676	Iqgap2	0.0284618	1.7665	up
ENSMUSG00000033487	Fndc3a	0.001506	1.7662	up
ENSMUSG00000028339	Col15a1	2.25006e-09	1.766	up
ENSMUSG00000005087	Cd44	6.69159e-05	1.76589	up
ENSMUSG00000018339	Gpx3	2.25291e-33	1.76574	up
ENSMUSG00000066682	Pilrb2	0.00235672	1.76492	up
ENSMUSG00000029778	Adcyap1r1	0.0134731	1.76419	up
ENSMUSG00000041801	Phlda3	6.67481e-12	1.76145	up
ENSMUSG00000026872	Zeb2	0.00210344	1.75848	up
ENSMUSG00000030760	Acer3	1.19027e-11	1.75807	up
ENSMUSG00000097327	E030030I06Rik	0.010533	1.75772	up
ENSMUSG00000040616	Tmem51	0.0096121	1.75689	up
ENSMUSG00000060594	Layn	8.30069e-06	1.75685	up
ENSMUSG00000063856	Gpx1	4.11603e-36	1.75574	up
ENSMUSG00000060802	B2m	7.03523e-23	1.7553	up
ENSMUSG00000020520	Galnt10	0.00443331	1.75327	up
ENSMUSG00000074676	Foxs1	0.00202255	1.75114	up
ENSMUSG00000034361	Cpne2	0.0353154	1.74931	up
ENSMUSG00000079111	Kdelr2	8.11141e-20	1.749	up
ENSMUSG00000041353	Tmem29	4.49449e-12	1.74547	up
ENSMUSG00000022385	Gtse1	0.0112837	1.74407	up
ENSMUSG00000034854	Mfsd12	2.03945e-05	1.7428	up
ENSMUSG00000049775	Tmsb4x	8.23431e-37	1.74121	up
ENSMUSG00000039361	Picalm	5.687e-05	1.74093	up
ENSMUSG00000019194	Scn1b	0.00780304	1.74057	up
ENSMUSG00000039239	Tgfb2	3.92924e-05	1.73975	up
ENSMUSG00000006403	Adamts4	0.00141793	1.73864	up
ENSMUSG00000091243	Vgll3	0.00552622	1.73715	up
ENSMUSG00000000409	Lck	0.00511967	1.73672	up
ENSMUSG00000020262	Adarb1	4.96574e-05	1.7366	up
ENSMUSG00000030047	Arhgap25	9.94215e-05	1.73601	up
ONT.6434	ONT.6434	0.00340815	1.7353	up
ENSMUSG00000028334	Nans	9.00605e-15	1.72999	up
ENSMUSG00000021408	Ripk1	0.000887099	1.72942	up
ONT.7886	ONT.7886	0.000671239	1.72753	up
ENSMUSG00000029311	Hsd17b11	5.80108e-06	1.7271	up
ENSMUSG00000091938	Gm2564	3.35286e-05	1.72576	up
ENSMUSG00000031628	Casp3	1.11602e-05	1.72533	up
ENSMUSG00000026712	Mrc1	2.90201e-07	1.72428	up
ENSMUSG00000036986	Pml	0.000839858	1.72334	up
ENSMUSG00000006589	Aprt	2.61742e-21	1.72325	up
ENSMUSG00000006519	Cyba	4.15943e-32	1.72157	up
ENSMUSG00000038648	Creb3l2	9.36517e-06	1.72056	up
ENSMUSG00000030929	Eri2	0.0497812	1.72043	up
ENSMUSG00000060586	H2-Eb1	3.45533e-30	1.72013	up
ENSMUSG00000031565	Fgfr1	2.3992e-06	1.719	up
ENSMUSG00000004677	Myo9b	0.0054503	1.71835	up
ENSMUSG00000095677	Dynlt1f	7.49984e-08	1.71767	up
ENSMUSG00000039607	Rbms3	0.000264491	1.71706	up
ENSMUSG00000035441	Myo1d	0.000367808	1.71695	up
ENSMUSG00000055172	C1ra	9.1816e-10	1.71593	up
ENSMUSG00000041238	Rbbp8	3.32005e-05	1.7141	up
ENSMUSG00000055862	Izumo4	8.74549e-05	1.71409	up
ENSMUSG00000034575	Tent4a	0.0355055	1.71131	up
ENSMUSG00000031154	Otud5	0.000162888	1.7101	up
ENSMUSG00000020669	Sh3yl1	0.0271102	1.70975	up
ENSMUSG00000021876	Rnase4	4.14998e-18	1.70948	up
ENSMUSG00000041120	Nbl1	0.000424903	1.70947	up
ONT.6494	ONT.6494	0.0287094	1.70947	up
ENSMUSG00000056201	Cfl1	1.69234e-38	1.70854	up
ENSMUSG00000020868	Xylt2	0.00350738	1.70807	up
ENSMUSG00000039298	Cdk5rap2	0.0344296	1.70697	up
ENSMUSG00000034684	Sema3f	0.0344389	1.70696	up
ENSMUSG00000042035	Igsf3	0.000125559	1.7036	up
ENSMUSG00000031986	Sprtn	0.0236933	1.70193	up
ONT.2050	ONT.2050	6.64159e-09	1.70035	up
ENSMUSG00000009013	Dynll1	4.90219e-23	1.69896	up
ENSMUSG00000027422	Rrbp1	1.18724e-14	1.69553	up
ENSMUSG00000039145	Camk1d	0.0123705	1.69485	up
ONT.4105	ONT.4105	2.78897e-06	1.69454	up
ENSMUSG00000006585	Cdt1	0.0126057	1.69295	up
ENSMUSG00000017754	Pltp	3.15125e-22	1.69286	up
ENSMUSG00000015134	Aldh1a3	0.0114346	1.69271	up
ENSMUSG00000070436	Serpinh1	1.40762e-21	1.69084	up
ENSMUSG00000038312	Edem2	4.77594e-11	1.69055	up
ENSMUSG00000005667	Mthfd2	6.35437e-06	1.68645	up
ENSMUSG00000039357	Fut11	1.2822e-05	1.68589	up
ENSMUSG00000061232	H2-K1	1.88009e-13	1.68521	up
ENSMUSG00000042331	Specc1	0.0060472	1.68218	up
ENSMUSG00000068220	Lgals1	2.96924e-33	1.68179	up
ENSMUSG00000030839	Sergef	0.00525603	1.68171	up
ONT.7167	ONT.7167	0.00020863	1.67807	up
ENSMUSG00000053317	Sec61b	5.53778e-25	1.67654	up
ENSMUSG00000000594	Gm2a	6.20237e-11	1.67547	up
ENSMUSG00000052310	Slc39a1	1.54688e-05	1.67542	up
ENSMUSG00000022150	Dab2	1.10606e-09	1.67434	up
ENSMUSG00000039850	Endov	0.0043256	1.67318	up
ENSMUSG00000023827	Agpat4	3.97448e-07	1.67305	up
ENSMUSG00000040274	Cdk6	0.00584829	1.67203	up
ENSMUSG00000061353	Cxcl12	3.24489e-29	1.66939	up
ENSMUSG00000009563	Tor2a	1.75333e-11	1.66924	up
ENSMUSG00000001751	Naglu	3.18437e-05	1.66772	up
ENSMUSG00000015766	Eps8	0.00434433	1.66556	up
ENSMUSG00000027951	Adar	0.00332914	1.66515	up
ENSMUSG00000021969	Zdhhc20	3.14102e-09	1.66188	up
ENSMUSG00000024660	Incenp	0.000705204	1.6585	up
ENSMUSG00000030220	Arhgdib	1.10417e-19	1.65725	up
ENSMUSG00000033149	Phldb2	8.43773e-06	1.65658	up
ENSMUSG00000027947	Il6ra	0.000286159	1.65423	up
ENSMUSG00000039405	Prss23	0.000173441	1.65371	up
ENSMUSG00000054717	Hmgb2	4.23553e-09	1.65247	up
ENSMUSG00000028832	Stmn1	1.42036e-10	1.64958	up
ENSMUSG00000032492	Pth1r	0.000226684	1.64783	up
ENSMUSG00000026478	Lamc1	1.71999e-09	1.6474	up
ENSMUSG00000048706	Lurap1l	0.000151433	1.64728	up
ENSMUSG00000022146	Osmr	3.60967e-05	1.64655	up
ENSMUSG00000026938	Fcna	7.28327e-05	1.64534	up
ENSMUSG00000032220	Myo1e	0.00014418	1.64226	up
ENSMUSG00000056116	H2-T22	6.78703e-11	1.64046	up
ENSMUSG00000056131	Pgm3	1.7844e-05	1.63973	up
ENSMUSG00000019979	Apaf1	0.049268	1.6395	up
ENSMUSG00000079641	Rpl39	9.82369e-16	1.63468	up
ENSMUSG00000057614	Gnai1	0.0402573	1.63454	up
ENSMUSG00000029471	Camkk2	0.0322864	1.63422	up
ENSMUSG00000002845	Tmem39a	0.0316373	1.63421	up
ENSMUSG00000039841	Zfp800	0.0181262	1.63294	up
ENSMUSG00000024621	Csf1r	2.18608e-12	1.63272	up
ENSMUSG00000027199	Gatm	2.97141e-07	1.63271	up
ENSMUSG00000050410	Tcf19	0.000483525	1.63154	up
ENSMUSG00000019853	Hebp2	0.0114221	1.63112	up
ENSMUSG00000040663	Clcf1	0.0286077	1.63109	up
ENSMUSG00000042594	Sh2b3	0.00435186	1.63079	up
ENSMUSG00000029185	Fam114a1	8.22225e-11	1.63041	up
ENSMUSG00000022142	Nup155	0.0200271	1.62979	up
ENSMUSG00000056529	Ptafr	0.0414905	1.62924	up
ENSMUSG00000009585	Apobec3	4.30838e-13	1.62894	up
ENSMUSG00000004846	Plod3	6.02914e-15	1.62745	up
ENSMUSG00000039294	Cybc1	3.31747e-11	1.62673	up
ENSMUSG00000033114	Slc35d2	0.00766197	1.62657	up
ENSMUSG00000022945	Chaf1b	0.00817543	1.62605	up
ENSMUSG00000051344	Plekhm3	0.0172722	1.62603	up
ENSMUSG00000002458	Rgs19	5.50482e-08	1.62594	up
ENSMUSG00000030474	Siglece	0.0266528	1.62586	up
ENSMUSG00000034663	Bmp2k	0.00881132	1.62569	up
ENSMUSG00000026737	Pip4k2a	1.93502e-05	1.62528	up
ENSMUSG00000029664	Tfpi2	0.00386568	1.62528	up
ENSMUSG00000031156	Slc35a2	2.12157e-06	1.62519	up
ENSMUSG00000022967	Ifnar1	0.000605424	1.62505	up
ENSMUSG00000012609	Ttll5	3.06394e-06	1.62472	up
ENSMUSG00000020733	Slc9a3r1	0.000623784	1.62467	up
ENSMUSG00000041117	Ccdc8	0.0190665	1.62445	up
ENSMUSG00000032280	Tle3	1.63453e-05	1.62419	up
ENSMUSG00000002957	Ap2a2	0.00386875	1.624	up
ENSMUSG00000036478	Btg1	0.00053166	1.6237	up
ENSMUSG00000015094	Npdc1	1.72371e-07	1.62343	up
ENSMUSG00000026796	Fam129b	3.75645e-07	1.62255	up
ONT.5356	ONT.5356	0.0028919	1.62093	up
ENSMUSG00000055805	Fmnl1	0.0352243	1.62053	up
ENSMUSG00000035107	Dcbld2	0.0122301	1.61899	up
ENSMUSG00000027775	Mfsd1	3.58288e-12	1.61874	up
ENSMUSG00000024854	Pold4	9.22925e-18	1.61668	up
ENSMUSG00000048120	Entpd1	7.30102e-11	1.61572	up
ENSMUSG00000025887	Casp12	9.95231e-08	1.61253	up
ENSMUSG00000001473	Tubb6	6.70284e-09	1.6089	up
ENSMUSG00000031503	Col4a2	2.04653e-15	1.60701	up
ENSMUSG00000059173	Pde1a	3.14662e-07	1.60053	up
ENSMUSG00000043895	S1pr2	0.00155496	1.60038	up
ENSMUSG00000024640	Psat1	0.000127233	1.59936	up
ENSMUSG00000018042	Cyb5r3	4.61371e-11	1.59847	up
ENSMUSG00000059883	Irak4	0.000277927	1.59685	up
ONT.4662	ENSMUSG00000074578(Zfas1/Ensembl),NONMMUG092251.1(-/NONCODE)	3.86282e-16	1.59526	up
ENSMUSG00000020099	Unc5b	2.95482e-05	1.59304	up
ENSMUSG00000033386	Frrs1	0.00195342	1.58966	up
ENSMUSG00000020380	Rad50	0.0010921	1.5895	up
ENSMUSG00000011884	Gltp	7.80225e-11	1.5893	up
ENSMUSG00000044258	Ctla2a	3.1054e-16	1.58784	up
ENSMUSG00000041974	Spidr	0.00363087	1.58773	up
ENSMUSG00000028793	Rnf19b	0.00170938	1.58766	up
ENSMUSG00000025511	Tspan4	3.53948e-19	1.58698	up
ENSMUSG00000031304	Il2rg	6.45027e-14	1.58595	up
ENSMUSG00000022120	Rnf219	0.012169	1.58456	up
ENSMUSG00000021556	Golm1	9.94211e-05	1.5828	up
ENSMUSG00000056394	Lig1	0.000108629	1.58174	up
ENSMUSG00000020189	Osbpl8	0.0039232	1.58054	up
ENSMUSG00000031681	Smad1	0.00661682	1.57648	up
ENSMUSG00000050721	Plekho2	7.60454e-06	1.57488	up
ENSMUSG00000000001	Gnai3	4.46045e-09	1.57386	up
ENSMUSG00000021109	Hif1a	0.000665724	1.57352	up
ENSMUSG00000026029	Casp8	4.83255e-08	1.57271	up
ENSMUSG00000024012	Mtch1	8.20904e-13	1.57228	up
ENSMUSG00000032547	Ryk	0.00321848	1.57149	up
ENSMUSG00000019986	Ahi1	0.0126019	1.56816	up
ENSMUSG00000040151	Hs2st1	0.0126955	1.56811	up
ENSMUSG00000020474	Polm	0.0142867	1.56738	up
ENSMUSG00000029413	Naaa	0.0383123	1.56658	up
ENSMUSG00000023411	Nfatc4	0.0475047	1.56549	up
ENSMUSG00000031749	St3gal2	0.000271715	1.56481	up
ENSMUSG00000046491	C1qtnf2	2.87942e-10	1.56242	up
ENSMUSG00000031342	Gpm6b	7.20048e-09	1.56208	up
ENSMUSG00000042606	Hirip3	0.00208796	1.56083	up
ENSMUSG00000049744	Arhgap15	0.0323155	1.5605	up
ENSMUSG00000031502	Col4a1	3.12515e-17	1.56043	up
ENSMUSG00000037321	Tap1	1.28366e-06	1.56035	up
ENSMUSG00000038366	Lasp1	2.55811e-09	1.56002	up
ENSMUSG00000032383	Ppib	1.14675e-34	1.55889	up
ENSMUSG00000020362	Cnot6	0.030734	1.5586	up
ENSMUSG00000022621	Rabl2	0.000106184	1.55851	up
ENSMUSG00000021477	Ctsl	8.78752e-22	1.55812	up
ENSMUSG00000073987	Ggh	5.6725e-17	1.5578	up
ENSMUSG00000011254	Thg1l	0.0262449	1.5568	up
ENSMUSG00000020614	Fam20a	0.000222532	1.55417	up
ENSMUSG00000042834	Nrep	2.5685e-05	1.55396	up
ENSMUSG00000063605	Ccdc102a	0.00182471	1.55341	up
ENSMUSG00000044906	4930503L19Rik	0.00113386	1.55315	up
ENSMUSG00000059108	Ifitm6	0.00745163	1.55302	up
ENSMUSG00000031684	Slc10a7	0.00214222	1.55279	up
ENSMUSG00000005621	Zfp592	0.00135055	1.55209	up
ENSMUSG00000015335	Zdhhc12	1.36608e-06	1.55037	up
ENSMUSG00000003541	Ier3	4.18829e-11	1.54704	up
ENSMUSG00000038991	Txndc5	2.5599e-11	1.54662	up
ENSMUSG00000041859	Mcm3	0.000136213	1.54569	up
ENSMUSG00000035783	Acta2	9.24548e-13	1.54517	up
ENSMUSG00000024610	Cd74	1.86297e-20	1.54183	up
ENSMUSG00000019467	Arhgef25	0.000241976	1.54114	up
ENSMUSG00000017760	Ctsa	3.38664e-15	1.54076	up
ENSMUSG00000034845	Plvap	0.00113101	1.53771	up
ENSMUSG00000037808	Fam76b	0.00431747	1.53724	up
ENSMUSG00000058624	Gda	0.000592944	1.53693	up
ENSMUSG00000028082	Sh3d19	0.0199946	1.53681	up
ENSMUSG00000029373	Pf4	3.06608e-12	1.53672	up
ENSMUSG00000038500	Prr3	0.00433039	1.53664	up
ENSMUSG00000002257	Def6	0.00661132	1.53518	up
ENSMUSG00000040945	Rcc2	0.0288608	1.53408	up
ENSMUSG00000025037	Maoa	0.010287	1.53254	up
ENSMUSG00000025198	Erlin1	0.0243062	1.53058	up
ENSMUSG00000037190	Cyb561d2	3.64764e-07	1.53026	up
ENSMUSG00000028820	Sfpq	0.000733662	1.52899	up
ENSMUSG00000044345	Marveld1	0.00269932	1.52617	up
ENSMUSG00000025492	Ifitm3	1.19729e-25	1.52594	up
ENSMUSG00000079057	Cyp4v3	0.00426839	1.52549	up
ENSMUSG00000029910	Mad2l1	4.24343e-06	1.52317	up
ENSMUSG00000028266	Lmo4	7.18016e-11	1.52302	up
ENSMUSG00000034459	Ifit1	1.4188e-06	1.51989	up
ENSMUSG00000027660	Skil	0.00652285	1.51979	up
ENSMUSG00000036249	Rbm43	0.000168223	1.51905	up
ENSMUSG00000024480	Ap3s1	1.32438e-13	1.51875	up
ENSMUSG00000027962	Vcam1	3.07992e-11	1.51844	up
ENSMUSG00000031371	Haus7	2.40858e-05	1.51758	up
ENSMUSG00000022575	Gsdmd	2.27869e-08	1.51732	up
ENSMUSG00000057561	Eif1a	4.30079e-11	1.51718	up
ENSMUSG00000004446	Bid	0.00359485	1.5167	up
ENSMUSG00000028673	Fuca1	1.44789e-19	1.51301	up
ENSMUSG00000008475	Arpc5	4.18568e-11	1.51197	up
ENSMUSG00000021486	Prelid1	1.69598e-18	1.50966	up
ENSMUSG00000033467	Crlf2	4.42649e-05	1.50908	up
ONT.5245	ENSMUSG00000097183(Gm17501/Ensembl),NONMMUG028179.3(-/NONCODE)	0.000362194	1.50904	up
ENSMUSG00000006360	Crip1	3.11239e-28	1.50873	up
ENSMUSG00000001521	Tulp3	0.0226597	1.50801	up
ENSMUSG00000057093	Zfp607b	0.0363028	1.50789	up
ENSMUSG00000028893	Sesn2	0.0126019	1.50784	up
ENSMUSG00000026094	Stk17b	0.000185193	1.50761	up
ENSMUSG00000020807	4933427D14Rik	0.0271337	1.50636	up
ENSMUSG00000027506	Tpd52	4.16169e-11	1.50518	up
ENSMUSG00000004665	Cnn2	1.62169e-19	1.50394	up
ENSMUSG00000006014	Prg4	0.00538394	1.50374	up
ONT.8269	ONT.8269	0.0351267	1.50363	up
ENSMUSG00000025647	Shisa5	2.00375e-20	1.50354	up
ENSMUSG00000020424	Castor1	2.92443e-05	1.50235	up
ENSMUSG00000025395	Prim1	0.00128047	1.50171	up
ENSMUSG00000017493	Igfbp4	1.36848e-11	1.50113	up
ENSMUSG00000024487	Yipf5	5.87523e-14	1.49964	up
ENSMUSG00000052684	Jun	0.00186301	1.4993	up
ENSMUSG00000031875	Cmtm3	2.36904e-13	1.49703	up
ENSMUSG00000029366	Dck	0.000252061	1.49551	up
ENSMUSG00000045680	Tcf21	5.26883e-20	1.49437	up
ENSMUSG00000038280	Ostm1	0.0272533	1.49213	up
ENSMUSG00000037375	Hhat	0.0106322	1.49071	up
ENSMUSG00000044456	Rin3	0.000606782	1.4904	up
ENSMUSG00000024308	Tapbp	2.24793e-10	1.4902	up
ENSMUSG00000029552	Tes	0.0014374	1.49015	up
ENSMUSG00000006800	Sulf2	2.12406e-08	1.48921	up
ENSMUSG00000026875	Traf1	0.0117816	1.48912	up
ENSMUSG00000061535	C1qtnf7	1.9012e-05	1.48905	up
ENSMUSG00000049659	Aftph	0.000341014	1.48751	up
ENSMUSG00000059326	Csf2ra	4.87727e-07	1.48674	up
ENSMUSG00000040481	Bptf	0.00151904	1.48638	up
ENSMUSG00000038225	Primpol	0.0368401	1.48584	up
ENSMUSG00000029428	Stx2	0.000168397	1.48544	up
ENSMUSG00000036197	Gxylt1	0.0469701	1.48477	up
ENSMUSG00000028630	Dyrk2	0.0424379	1.48429	up
ENSMUSG00000030720	Cln3	7.10188e-06	1.48357	up
ENSMUSG00000031778	Cx3cl1	0.0100324	1.48356	up
ENSMUSG00000032508	Myd88	4.41158e-09	1.4831	up
ENSMUSG00000007987	Ift22	1.77744e-06	1.48255	up
ENSMUSG00000025366	Esyt1	0.000714153	1.4815	up
ENSMUSG00000037773	Pced1a	0.0041271	1.47835	up
ENSMUSG00000029482	Aacs	0.00502105	1.4766	up
ENSMUSG00000041959	S100a10	8.06608e-21	1.47514	up
ENSMUSG00000028453	Fancg	0.0184244	1.47331	up
ENSMUSG00000046722	Cdc42se1	5.22299e-15	1.47251	up
ENSMUSG00000039959	Hip1	1.73071e-06	1.47218	up
ENSMUSG00000026134	Prim2	0.019899	1.47121	up
ENSMUSG00000090035	Galnt4	0.0109636	1.47037	up
ENSMUSG00000001156	Mxd1	0.0132732	1.46973	up
ENSMUSG00000032812	Arap1	2.13165e-07	1.46875	up
ENSMUSG00000032855	Pkd1	0.000348451	1.46784	up
ENSMUSG00000020814	Mxra7	0.0217668	1.46641	up
ENSMUSG00000020334	Slc22a4	0.0292861	1.4658	up
ENSMUSG00000032116	Stt3a	1.42797e-11	1.46568	up
ENSMUSG00000051950	B3glct	0.00106879	1.46405	up
ENSMUSG00000020363	Gfpt2	4.24598e-10	1.46359	up
ENSMUSG00000032463	Faim	2.97802e-05	1.46342	up
ENSMUSG00000038612	Mcl1	2.19414e-09	1.46244	up
ENSMUSG00000027940	Tpm3	2.06772e-19	1.46231	up
ENSMUSG00000073411	H2-D1	4.70585e-10	1.46085	up
ENSMUSG00000031146	Plp2	6.24185e-20	1.46071	up
ENSMUSG00000115338	Pnp	1.04529e-11	1.45978	up
ENSMUSG00000053617	Sh3pxd2a	0.000340276	1.45977	up
ENSMUSG00000022451	Twf1	3.36443e-08	1.45755	up
ENSMUSG00000037661	Gpr160	0.00794052	1.45586	up
ENSMUSG00000027248	Pdia3	2.36897e-23	1.45532	up
ONT.4210	ONT.4210	0.00460455	1.45515	up
ENSMUSG00000046718	Bst2	8.70993e-17	1.4548	up
ENSMUSG00000078546	Zfp995	0.0490067	1.45369	up
ENSMUSG00000078908	Mon1b	0.0428471	1.45221	up
ENSMUSG00000022443	Myh9	2.44528e-07	1.4512	up
ENSMUSG00000013921	Clip3	0.0012515	1.44848	up
ONT.8821	ONT.8821	0.00985733	1.44839	up
ENSMUSG00000020644	Id2	1.941e-15	1.44824	up
ENSMUSG00000027207	Galk2	4.64266e-07	1.4467	up
ENSMUSG00000114797	Gm49336	0.0209138	1.44553	up
ENSMUSG00000041130	Zfp598	0.0221189	1.44522	up
ENSMUSG00000041836	Ptpre	0.0220322	1.44515	up
ENSMUSG00000046111	Cep295	0.0219021	1.44471	up
ENSMUSG00000039908	Slc26a11	0.000305385	1.4442	up
ENSMUSG00000050394	Armcx6	0.029023	1.44368	up
ENSMUSG00000024371	C2	0.0151408	1.44169	up
ENSMUSG00000031246	Sh3bgrl	0.00984903	1.44147	up
ENSMUSG00000000567	Sox9	0.0125581	1.44093	up
ENSMUSG00000032788	Pdxk	0.015631	1.44052	up
ENSMUSG00000063838	Cdc42ep5	7.09092e-10	1.43985	up
ENSMUSG00000032300	1700017B05Rik	0.00650323	1.43939	up
ENSMUSG00000028189	Ctbs	0.000552718	1.43862	up
ENSMUSG00000028693	Nasp	0.00021486	1.43749	up
ENSMUSG00000031750	Il34	0.023544	1.43737	up
ENSMUSG00000042572	Ube2q1	0.0051633	1.43735	up
ENSMUSG00000022673	Mcm4	0.00322245	1.43694	up
ENSMUSG00000001525	Tubb5	1.2754e-17	1.43662	up
ENSMUSG00000029726	Mepce	0.0016558	1.43582	up
ENSMUSG00000033910	Gucy1a1	6.76943e-05	1.43503	up
ENSMUSG00000037072	Selenof	1.623e-13	1.43359	up
ENSMUSG00000037649	H2-DMa	6.39232e-08	1.43231	up
ENSMUSG00000028369	Svep1	0.00531942	1.43142	up
ENSMUSG00000029484	Anxa3	1.20673e-18	1.43134	up
ENSMUSG00000003228	Grk5	6.80127e-05	1.43104	up
ENSMUSG00000021957	Tkt	2.49559e-11	1.43081	up
ENSMUSG00000031538	Plat	1.85159e-07	1.43045	up
ENSMUSG00000033585	Ndn	1.65243e-06	1.42558	up
ENSMUSG00000078350	Smim1	5.91996e-08	1.42343	up
ENSMUSG00000022090	Pdlim2	9.95532e-14	1.4233	up
ENSMUSG00000027889	Ampd2	0.0180414	1.42312	up
ENSMUSG00000056342	Usp34	0.00671164	1.42299	up
ONT.5563	ONT.5563	0.0323971	1.41982	up
ENSMUSG00000070737	Tmem35b	0.000438538	1.41813	up
ENSMUSG00000071076	Jund	0.000498505	1.41802	up
ENSMUSG00000027935	Rab13	0.000129409	1.41589	up
ENSMUSG00000034616	Ssh3	4.92342e-08	1.41489	up
ENSMUSG00000034349	Smc4	2.08376e-05	1.41474	up
ENSMUSG00000055491	Pprc1	0.0173186	1.41457	up
ENSMUSG00000034810	Scn7a	0.0211857	1.41454	up
ENSMUSG00000049657	Zbtb5	0.0272343	1.41234	up
ENSMUSG00000026674	Ddr2	0.00148193	1.41057	up
ENSMUSG00000018909	Arrb1	0.02924	1.40928	up
ENSMUSG00000037206	Islr	8.59066e-12	1.40789	up
ENSMUSG00000045658	Pid1	2.04827e-07	1.40557	up
ENSMUSG00000031078	Cttn	2.38466e-11	1.40445	up
ENSMUSG00000012422	Tmem167	5.69851e-20	1.4034	up
ENSMUSG00000037921	Ddx60	0.00418838	1.40338	up
ENSMUSG00000025935	Tram1	2.86975e-11	1.40305	up
ONT.218	ONT.218	0.00483981	1.4026	up
ENSMUSG00000034881	Tbxa2r	0.00319207	1.40214	up
ENSMUSG00000032740	Ccdc88a	0.0282349	1.40213	up
ENSMUSG00000090841	Myl6	4.34428e-21	1.40101	up
ENSMUSG00000006369	Fbln1	1.39532e-13	1.39589	up
ENSMUSG00000050379	Sept6	0.00108654	1.39452	up
ENSMUSG00000048677	Tpcn2	0.000410227	1.39424	up
ENSMUSG00000066798	Zbtb6	0.0210639	1.39424	up
ENSMUSG00000022037	Clu	9.14827e-19	1.3912	up
ENSMUSG00000029064	Gnb1	7.3607e-07	1.39093	up
ENSMUSG00000036461	Elf1	0.0185499	1.39072	up
ENSMUSG00000019173	Rab5c	2.25551e-05	1.3885	up
ENSMUSG00000007891	Ctsd	5.2419e-23	1.38799	up
ENSMUSG00000025034	Trim8	0.0280602	1.38733	up
ENSMUSG00000047238	Mageh1	0.000132504	1.38685	up
ONT.1019	ONT.1019	0.0432953	1.38325	up
ENSMUSG00000052560	Cpne8	1.19319e-06	1.38302	up
ENSMUSG00000027852	Nras	5.1272e-07	1.38284	up
ENSMUSG00000066258	Trim12a	0.000155056	1.3826	up
ENSMUSG00000038668	Lpar1	0.000208945	1.38043	up
ENSMUSG00000048807	Slc35e4	0.00224937	1.38007	up
ENSMUSG00000030814	Bcl7c	0.000323797	1.37927	up
ENSMUSG00000029994	Anxa4	7.49882e-15	1.37721	up
ENSMUSG00000062825	Actg1	4.0869e-18	1.37706	up
ENSMUSG00000000282	Mnt	0.0349175	1.37701	up
ENSMUSG00000016206	H2-M3	1.4341e-05	1.37619	up
ENSMUSG00000039005	Tlr4	0.00359951	1.37618	up
ENSMUSG00000053291	Rab4b	1.88307e-11	1.37579	up
ENSMUSG00000031402	Mpp1	4.15491e-10	1.37447	up
ENSMUSG00000060090	Rp2	0.0145699	1.3737	up
ENSMUSG00000030107	Usp18	8.75957e-06	1.37348	up
ENSMUSG00000061731	Ext1	0.000269888	1.37285	up
ENSMUSG00000022620	Arsa	5.24539e-05	1.37264	up
ENSMUSG00000020736	Nt5c	3.64332e-13	1.37247	up
ENSMUSG00000028106	Rprd2	0.0115505	1.37168	up
ENSMUSG00000026421	Csrp1	6.0518e-14	1.36968	up
ENSMUSG00000003746	Man1a	0.00320441	1.36964	up
ENSMUSG00000029171	Pgm2	4.35282e-06	1.36869	up
ENSMUSG00000019124	Scrn1	0.000114003	1.36824	up
ENSMUSG00000031762	Mt2	2.43528e-05	1.36806	up
ENSMUSG00000017679	Ttpal	0.00404006	1.36789	up
ENSMUSG00000030407	Qpctl	0.00532215	1.36785	up
ENSMUSG00000015247	Nipsnap3b	7.43459e-12	1.36718	up
ONT.5689	ONT.5689	3.58307e-05	1.36264	up
ENSMUSG00000053158	Fes	3.18448e-05	1.36242	up
ENSMUSG00000062115	Rai1	0.0275493	1.35713	up
ENSMUSG00000003847	Nfat5	0.0257634	1.35666	up
ENSMUSG00000035392	Dennd1a	0.006461	1.35622	up
ENSMUSG00000030921	Trim30a	0.0161952	1.35607	up
ENSMUSG00000025036	Sfxn2	0.0400053	1.35543	up
ENSMUSG00000041420	Meis3	0.00268839	1.35513	up
ENSMUSG00000030654	Arl6ip1	5.34184e-16	1.35087	up
ENSMUSG00000095180	Rhox5	5.93707e-06	1.3472	up
ENSMUSG00000003824	Syce2	0.0025758	1.34675	up
ENSMUSG00000037816	Fbxw17	0.00105568	1.34642	up
ENSMUSG00000017421	Zfp207	1.43667e-05	1.34538	up
ENSMUSG00000024939	Fam89b	0.0014297	1.34538	up
ENSMUSG00000050212	Eva1b	2.91564e-12	1.34491	up
ENSMUSG00000022106	Rcbtb2	0.000408622	1.34446	up
ENSMUSG00000033355	Rtp4	1.15839e-12	1.34033	up
ENSMUSG00000028381	Ugcg	0.0155082	1.33969	up
ENSMUSG00000089669	Tnfsf13	0.0247773	1.33921	up
ENSMUSG00000001098	Kctd10	0.00314199	1.33561	up
ENSMUSG00000026433	Rab29	2.91723e-09	1.33516	up
ENSMUSG00000024818	Slc25a45	0.0025432	1.33466	up
ENSMUSG00000002059	Rab34	1.56577e-05	1.33446	up
ENSMUSG00000062075	Lmnb2	0.00698425	1.33431	up
ENSMUSG00000026088	Mitd1	1.0603e-06	1.33274	up
ENSMUSG00000043587	Pxylp1	0.00148051	1.33027	up
ENSMUSG00000053931	Cnn3	3.88478e-11	1.32964	up
ENSMUSG00000031591	Asah1	2.45365e-15	1.32948	up
ENSMUSG00000026174	Cnot9	0.0148088	1.32877	up
ENSMUSG00000067818	Myl9	1.50398e-13	1.32829	up
ENSMUSG00000036968	Cnpy4	4.5597e-05	1.32821	up
ENSMUSG00000024666	Tmem138	3.87244e-05	1.328	up
ENSMUSG00000020828	Pld2	0.00989487	1.32685	up
ENSMUSG00000023966	Rsph9	0.0171926	1.32625	up
ENSMUSG00000002233	Rhoc	1.7167e-18	1.32552	up
ENSMUSG00000026483	Fam129a	8.6422e-05	1.32443	up
ENSMUSG00000018381	Abi3	5.20902e-06	1.32425	up
ENSMUSG00000044791	Setd2	0.0356402	1.32409	up
ENSMUSG00000013236	Ptprs	0.00575088	1.32233	up
ENSMUSG00000026200	Glb1l	0.0426164	1.32225	up
ENSMUSG00000026104	Stat1	5.35701e-06	1.32198	up
ENSMUSG00000026185	Igfbp5	6.27273e-05	1.32128	up
ENSMUSG00000008384	Sertad1	3.0221e-08	1.32099	up
ENSMUSG00000000555	Itga5	1.77344e-10	1.31977	up
ENSMUSG00000031447	Lamp1	7.99236e-10	1.31908	up
ENSMUSG00000026238	Ptma	1.25957e-09	1.31748	up
ENSMUSG00000054277	Arfgap3	0.000314306	1.31713	up
ENSMUSG00000042167	Tent2	0.00012718	1.31708	up
ENSMUSG00000024338	Psmb8	0.00013351	1.31557	up
ENSMUSG00000018923	Med11	3.18672e-08	1.31305	up
ENSMUSG00000092074	Dynlt1a	0.000914599	1.31077	up
ENSMUSG00000054280	Prr14l	0.0456886	1.31041	up
ENSMUSG00000035293	G2e3	0.0434158	1.31013	up
ENSMUSG00000051147	Nat2	0.0489231	1.30984	up
ENSMUSG00000025130	P4hb	1.12566e-16	1.30984	up
ENSMUSG00000001082	Mfsd10	4.90945e-05	1.30965	up
ENSMUSG00000031570	Plpp5	2.62509e-07	1.30906	up
ENSMUSG00000031360	Ctps2	0.000665226	1.30879	up
ENSMUSG00000040462	Os9	2.51315e-10	1.30458	up
ENSMUSG00000023224	Serping1	1.07755e-18	1.30424	up
ENSMUSG00000029528	Pxn	0.000331206	1.30413	up
ENSMUSG00000028841	Cnksr1	0.0154819	1.30363	up
ENSMUSG00000003200	Sh3gl1	1.05077e-05	1.30322	up
ENSMUSG00000017721	Pigt	2.03774e-06	1.30302	up
ENSMUSG00000005958	Ephb3	0.0122503	1.30182	up
ENSMUSG00000006390	Elovl1	2.38151e-12	1.3018	up
ENSMUSG00000013033	Adgrl1	0.000151643	1.30136	up
ENSMUSG00000034792	Gna15	0.0345861	1.29992	up
ENSMUSG00000031706	Rfx1	0.0463489	1.29892	up
ENSMUSG00000060703	Cd302	2.60514e-11	1.29837	up
ENSMUSG00000037752	Xkr8	0.0494564	1.29687	up
ENSMUSG00000021592	Arsk	0.000721915	1.29519	up
ENSMUSG00000015961	Adss	0.000232365	1.29423	up
ENSMUSG00000031527	Eri1	0.00616925	1.29323	up
ENSMUSG00000024165	Jpt2	0.000233587	1.29235	up
ENSMUSG00000028249	Sdcbp	6.51016e-19	1.29126	up
ENSMUSG00000066684	Pilrb1	0.0381685	1.29118	up
ENSMUSG00000022849	Hspbap1	0.037581	1.29027	up
ENSMUSG00000034908	Sidt2	0.0024302	1.28963	up
ENSMUSG00000026254	Eif4e2	6.49947e-11	1.288	up
ENSMUSG00000038418	Egr1	0.00181756	1.28757	up
ENSMUSG00000030341	Tnfrsf1a	6.89369e-14	1.28715	up
ENSMUSG00000075702	Selenom	2.94839e-19	1.28674	up
ENSMUSG00000035678	Tnfsf9	0.0256725	1.28667	up
ENSMUSG00000000134	Tfe3	0.00229228	1.28624	up
ENSMUSG00000027330	Cdc25b	0.0281565	1.28584	up
ENSMUSG00000034807	Colgalt1	1.89973e-05	1.28505	up
ENSMUSG00000038886	Man2a2	0.040857	1.2843	up
ENSMUSG00000032265	Tent5a	0.0017285	1.28282	up
ENSMUSG00000018572	Phf23	3.63777e-05	1.28274	up
ENSMUSG00000048701	Ccdc6	0.00084391	1.28244	up
ENSMUSG00000026575	Nme7	0.00809961	1.28191	up
ENSMUSG00000062127	Cttnbp2nl	0.00144187	1.28182	up
ENSMUSG00000027215	Cd82	6.76359e-09	1.28138	up
ENSMUSG00000020773	Trim47	0.00300865	1.2805	up
ENSMUSG00000028494	Plin2	6.37838e-17	1.27589	up
ENSMUSG00000031070	Mrgprf	0.0316652	1.27562	up
ENSMUSG00000041889	Shisa4	0.000799177	1.2756	up
ENSMUSG00000038552	Fndc4	0.019155	1.27488	up
ENSMUSG00000034709	Ppp1r21	0.00444224	1.27487	up
ENSMUSG00000036820	Amdhd2	5.00707e-07	1.27295	up
ENSMUSG00000078676	Casc3	0.0234651	1.27235	up
ENSMUSG00000029009	Mthfr	0.016013	1.27122	up
ENSMUSG00000035372	1810055G02Rik	8.46267e-05	1.27076	up
ENSMUSG00000029270	Fam69a	1.60406e-06	1.27029	up
ENSMUSG00000071652	Ints5	0.0188406	1.27016	up
ENSMUSG00000049047	Armcx3	5.14e-06	1.27009	up
ENSMUSG00000031453	Rasa3	0.000105703	1.26982	up
ENSMUSG00000032431	Crtap	1.22316e-06	1.26949	up
ENSMUSG00000071005	Ccl19	0.00102651	1.26883	up
ENSMUSG00000030122	Ptms	5.87009e-07	1.2678	up
ENSMUSG00000001918	Slc1a5	3.20896e-05	1.26681	up
ENSMUSG00000075254	Heg1	0.00261345	1.26678	up
ENSMUSG00000039997	Ifi203	0.00487903	1.2659	up
ENSMUSG00000030726	Pold3	0.0045974	1.26418	up
ENSMUSG00000021036	Sptlc2	6.11573e-07	1.26258	up
ENSMUSG00000089715	Cbx6	0.00192633	1.26223	up
ENSMUSG00000038074	Fkbp14	1.20099e-06	1.26155	up
ENSMUSG00000025875	Tspan17	8.08857e-07	1.26114	up
ENSMUSG00000108815	Gm49388	6.02822e-05	1.25927	up
ENSMUSG00000049436	Upk1b	0.010904	1.25859	up
ENSMUSG00000054414	Slc30a7	4.64232e-06	1.25825	up
ENSMUSG00000048578	Mlec	1.15861e-08	1.25697	up
ENSMUSG00000013584	Aldh1a2	0.00173336	1.25683	up
ENSMUSG00000057110	Cntrl	0.00672063	1.25624	up
ENSMUSG00000018500	Adora2b	0.0024555	1.25611	up
ENSMUSG00000019189	Rnf145	0.0204224	1.25585	up
ENSMUSG00000011877	Git1	0.00141076	1.2555	up
ENSMUSG00000025157	Zdhhc16	0.000112213	1.25532	up
ENSMUSG00000002602	Axl	9.18464e-10	1.25338	up
ENSMUSG00000028163	Nfkb1	0.000288325	1.25199	up
ENSMUSG00000025823	Pdia4	1.95057e-07	1.25139	up
ENSMUSG00000038650	Rnh1	1.70897e-13	1.25127	up
ENSMUSG00000045165	AI467606	0.00446907	1.24941	up
ENSMUSG00000037278	Tmem97	0.000497719	1.24771	up
ENSMUSG00000066456	Hmgn3	1.81651e-10	1.24717	up
ENSMUSG00000030095	Tmem43	2.51981e-08	1.2436	up
ENSMUSG00000038733	Wdr26	0.00242046	1.24291	up
ENSMUSG00000030493	Faap24	0.00167205	1.24026	up
ENSMUSG00000036667	Tcaf1	0.00687629	1.24004	up
ENSMUSG00000031555	Adam9	0.000398415	1.23941	up
ENSMUSG00000026566	Mpzl1	3.26171e-06	1.23832	up
ENSMUSG00000028195	Cyr61	2.28837e-05	1.23824	up
ENSMUSG00000002105	Slc39a13	8.85195e-07	1.23752	up
ENSMUSG00000031833	Mast3	0.0464946	1.23591	up
ENSMUSG00000046157	Tmem229b	0.0450835	1.2343	up
ENSMUSG00000024975	Pdcd4	0.0390335	1.23365	up
ENSMUSG00000062031	Pgghg	0.0366556	1.23336	up
ENSMUSG00000044629	Cnrip1	0.00105304	1.23269	up
ENSMUSG00000027075	Slc43a1	0.0440534	1.23133	up
ENSMUSG00000024299	Adamts10	7.70403e-05	1.23084	up
ENSMUSG00000002103	Acp2	1.99783e-05	1.23063	up
ENSMUSG00000060147	Serpinb6a	3.59885e-12	1.23005	up
ENSMUSG00000068551	Zfp467	0.000246758	1.22914	up
ENSMUSG00000005465	Il27ra	0.0325319	1.22886	up
ENSMUSG00000032806	Slc10a3	0.000637731	1.22778	up
ENSMUSG00000071637	Cebpd	0.0131786	1.22778	up
ENSMUSG00000026836	Acvr1	0.0422597	1.22763	up
ENSMUSG00000028645	Slc2a1	0.0426479	1.22756	up
ONT.707	NONMMUG004760.3(-/NONCODE)	0.0334515	1.22722	up
ENSMUSG00000035890	Rnf126	0.0344627	1.22689	up
ENSMUSG00000048440	Cyp4f16	0.0217314	1.22647	up
ENSMUSG00000029465	Arpc3	6.02735e-15	1.22499	up
ENSMUSG00000028382	Ptbp3	0.0064836	1.22477	up
ENSMUSG00000062563	Cys1	0.0092951	1.22452	up
ENSMUSG00000028954	Nub1	0.0415098	1.22448	up
ENSMUSG00000070327	Rnf213	8.8293e-05	1.22351	up
ONT.3278	ENSMUSG00000022639(Dubr/Ensembl),NONMMUG016683.3(-/NONCODE)	0.0150867	1.22313	up
ENSMUSG00000028771	Ptpn12	0.0205965	1.22262	up
ENSMUSG00000025278	Flnb	0.0113966	1.22229	up
ENSMUSG00000028076	Cd1d1	0.0159219	1.22176	up
ENSMUSG00000026426	Arl8a	0.0191613	1.22044	up
ENSMUSG00000024952	Rps6ka4	0.000115803	1.22002	up
ENSMUSG00000044469	Tnfaip8l1	0.00425132	1.21887	up
ENSMUSG00000028923	Necap2	1.69581e-07	1.21862	up
ENSMUSG00000000976	Heatr6	0.0104692	1.2185	up
ONT.3508	ONT.3508	0.0146264	1.2181	up
ENSMUSG00000004098	Col5a3	0.00630027	1.2179	up
ENSMUSG00000052707	Tnrc6a	0.00106846	1.21723	up
ENSMUSG00000006736	Tspan31	0.00296862	1.21713	up
ENSMUSG00000007872	Id3	3.33876e-18	1.21712	up
ENSMUSG00000040466	Blvrb	1.37483e-12	1.21645	up
ENSMUSG00000035953	Pip4p1	0.00981666	1.21631	up
ENSMUSG00000090958	Lrrc32	0.000319876	1.21564	up
ENSMUSG00000020869	Lrrc59	0.000154548	1.21456	up
ENSMUSG00000070284	Gmppb	0.000183862	1.21397	up
ENSMUSG00000021947	Cryl1	0.0001106	1.21378	up
ENSMUSG00000003873	Bax	2.08043e-13	1.21245	up
ENSMUSG00000024644	Cndp2	1.53205e-06	1.21221	up
ENSMUSG00000033306	Lpp	0.000145677	1.21208	up
ENSMUSG00000057789	Bak1	2.80128e-07	1.21165	up
ENSMUSG00000001123	Lgals9	2.63842e-10	1.20886	up
ENSMUSG00000021643	Serf1	9.31022e-12	1.20841	up
ENSMUSG00000049872	Calhm5	0.0149582	1.20814	up
ENSMUSG00000007039	Ddah2	5.99758e-13	1.20663	up
ENSMUSG00000021390	Ogn	1.62603e-10	1.20185	up
ENSMUSG00000002732	Fkbp7	5.04776e-13	1.20078	up
ENSMUSG00000028032	Papss1	0.000191717	1.19974	up
ENSMUSG00000030245	Golt1b	2.69351e-05	1.19882	up
ENSMUSG00000038301	Snx10	2.04166e-07	1.19737	up
ENSMUSG00000064373	Selenop	4.30135e-14	1.19706	up
ENSMUSG00000018217	Pmp22	5.49243e-16	1.19662	up
ENSMUSG00000006476	Nsmf	0.0125893	1.19645	up
ENSMUSG00000001418	Glmp	7.06129e-14	1.19621	up
ENSMUSG00000025648	Pfkfb4	0.0143866	1.19605	up
ENSMUSG00000057335	Cep170	0.0414811	1.19205	up
ENSMUSG00000022261	Sdc2	2.601e-10	1.19182	up
ONT.3226	ONT.3226	0.0104245	1.19084	up
ENSMUSG00000102918	Pcdhgc3	0.00242379	1.19047	up
ENSMUSG00000004947	Dtx2	0.00261923	1.19034	up
ENSMUSG00000012114	Med15	0.00268513	1.19011	up
ENSMUSG00000044328	Trp53i13	0.000183572	1.1898	up
ENSMUSG00000001089	Luzp1	3.16752e-05	1.18822	up
ENSMUSG00000025381	Cnpy2	1.26372e-12	1.18817	up
ENSMUSG00000039234	Sec24d	6.71405e-05	1.18704	up
ENSMUSG00000060550	H2-Q7	0.0230136	1.18595	up
ENSMUSG00000030225	Dera	0.000181652	1.18591	up
ENSMUSG00000028641	P3h1	7.9025e-05	1.18578	up
ENSMUSG00000031007	Atp6ap2	6.81643e-10	1.1847	up
ENSMUSG00000038264	Sema7a	0.00980985	1.18469	up
ONT.4838	ONT.4838	0.0484441	1.18461	up
ENSMUSG00000040229	Gpr34	0.0197047	1.18366	up
ENSMUSG00000024260	Sap130	0.0483088	1.18358	up
[truncated: 775 more rows]
