# Supplementary material for: Full-length transcriptome analysis reveals the mechanism of acupuncture at PC6 improves cardiac function in myocardial ischemia model
Source: Chin Med. 2021 Jul 8;16:55. doi: 10.1186/s13020-021-00465-8 (PMC8268520; doi:10.1186/s13020-021-00465-8)
Supplement: Supplementary file 2 — Additional file 2: Table S2. The differentially expressed genes in PC6 group compared to MI group. [file 13020_2021_465_MOESM2_ESM.xls]

## Sheet: down-regulated
#ID	gene_name	Pvalue	log2FC	regulated
ENSMUSG00000003228	Grk5	0.0328758	-0.658255	down
ENSMUSG00000021806	Nid2	0.035624	-0.658658	down
ENSMUSG00000033453	Adamts15	0.0242638	-1.31619	down
ONT.7547	ONT.7547	0.00343161	-3.13881	down
ENSMUSG00000006310	Zbtb32	0.0416486	-2.57698	down
ENSMUSG00000087610	Gm16253	0.00833201	-4.46356	down
ONT.460	ONT.460	0.00744736	-1.42702	down
ENSMUSG00000017446	C1qtnf1	0.0331928	-1.56094	down
ENSMUSG00000021482	Aaed1	0.0119236	-0.830277	down
ENSMUSG00000071256	Zfp213	0.0222636	-2.73887	down
ENSMUSG00000025246	Tbl1x	0.0246005	-0.757363	down
ENSMUSG00000046546	Fam43a	0.0498218	-1.09131	down
ENSMUSG00000039159	Ube2h	0.00120387	-1.84118	down
ENSMUSG00000037926	Ssh2	0.0292549	-1.43538	down
ENSMUSG00000029641	Rasl11a	0.00113347	-0.867092	down
ENSMUSG00000007827	Ankrd26	0.00697318	-1.45616	down
ENSMUSG00000045216	Hs6st1	0.0185773	-1.38305	down
ENSMUSG00000029673	Auts2	0.000697097	-2.1635	down
ENSMUSG00000043556	Fbxl7	0.0366853	-1.84034	down
ENSMUSG00000038250	Usp38	0.0480818	-1.49354	down
ENSMUSG00000024491	Rbm27	0.0241429	-1.03305	down
ENSMUSG00000023460	Rab12	0.015274	-0.983435	down
ENSMUSG00000030753	Thap12	0.0420437	-1.13508	down
ENSMUSG00000028412	Slc44a1	0.00416143	-1.22671	down
ENSMUSG00000024858	Grk2	0.0273751	-0.604933	down
ENSMUSG00000035305	Ror1	0.0200883	-2.33745	down
ONT.4966	ONT.4966	0.0206665	-0.737456	down
ENSMUSG00000027799	Nbea	0.00259405	-2.32978	down
ENSMUSG00000002076	Hsf2bp	0.0406045	-2.57599	down
ENSMUSG00000042439	Zfp532	0.00206667	-2.0869	down
ENSMUSG00000024542	Cep192	0.0476713	-1.2819	down
ENSMUSG00000042594	Sh2b3	0.0117745	-1.0563	down
ENSMUSG00000006675	P4htm	0.00662609	-0.870978	down
ENSMUSG00000006169	Clint1	0.0122256	-0.792832	down
ENSMUSG00000021892	Sh3bp5	0.0437468	-1.12368	down
ENSMUSG00000053070	Cfap300	0.0203949	-1.50163	down
ENSMUSG00000019326	Aoc3	0.0326795	-0.821555	down
ONT.5351	ONT.5351	0.0193875	-1.16068	down
ENSMUSG00000021278	Amn	0.0313475	-4.07031	down
ENSMUSG00000029726	Mepce	0.0277756	-0.856098	down
ONT.2945	ENSMUSG00000116097(Gm36738/Ensembl),NONMMUG014918.2(-/NONCODE)	0.0180878	-2.35128	down
ENSMUSG00000037210	Fam193a	0.0392573	-1.13601	down
ONT.1843	ONT.1843	0.0349117	-1.31794	down
ENSMUSG00000041870	Ankrd13a	0.0117154	-1.06013	down
ENSMUSG00000046792	Zfp787	0.0324959	-0.741097	down
ENSMUSG00000025782	Taf3	0.0132136	-1.11136	down
ENSMUSG00000024560	Cxxc1	0.023573	-0.611837	down
ENSMUSG00000021838	Samd4	0.0219179	-0.770833	down
ENSMUSG00000048731	Ggnbp1	0.0252614	-0.711252	down
ENSMUSG00000023953	Polh	0.00913002	-1.8056	down
ENSMUSG00000061780	Cfd	0.00674312	-3.34103	down
ENSMUSG00000002033	Cd3g	0.0454044	-1.22155	down
ENSMUSG00000035845	Alg12	0.00341032	-1.07541	down
ENSMUSG00000028842	Ago3	0.0222547	-1.03851	down
ENSMUSG00000051853	Arf3	0.00487327	-1.60429	down
ENSMUSG00000022680	Pdxdc1	0.0439275	-0.795344	down
ENSMUSG00000034480	Diaph2	0.0128533	-1.71222	down
ENSMUSG00000031494	Cd209a	0.034926	-0.638164	down
ENSMUSG00000026436	Elk4	0.0289596	-1.14946	down
ENSMUSG00000047786	Lix1	0.0117495	-2.88459	down
ENSMUSG00000030089	Slc41a3	0.00802355	-0.705787	down
ENSMUSG00000074886	Grk6	0.00673377	-1.12947	down
ENSMUSG00000019132	BC005537	0.0335134	-0.853012	down
ENSMUSG00000030671	Pde3b	0.0340358	-1.95414	down
ENSMUSG00000077450	Rab11b	0.00736118	-0.848701	down
ENSMUSG00000024955	Esrra	0.0492116	-0.741468	down
ENSMUSG00000062591	Tubb4a	0.0458965	-1.15308	down
ENSMUSG00000033705	Stard9	0.0347689	-1.09003	down
ENSMUSG00000026872	Zeb2	0.0306623	-1.04961	down
ONT.798	NONMMUG003666.3(-/NONCODE),NONMMUG003666.3(-/NONCODE)	0.000291534	-1.47481	down
ENSMUSG00000017692	Rhbdl3	0.0415323	-1.48128	down
ENSMUSG00000046668	Cxxc5	0.0213524	-0.725703	down
ENSMUSG00000031543	Ank1	0.041048	-0.922925	down
ENSMUSG00000015143	Actn1	0.0293215	-0.590534	down
ENSMUSG00000035696	Rnf38	0.0346069	-1.04774	down
ENSMUSG00000022130	Tgds	0.0450579	-2.09406	down
ENSMUSG00000035898	Uba6	0.0245325	-1.73369	down
ENSMUSG00000070576	Mn1	0.00437276	-2.03561	down
ENSMUSG00000024999	Noc3l	0.0299336	-1.43617	down
ENSMUSG00000058743	Kcnj14	0.0135283	-2.34846	down
ENSMUSG00000028974	Dffa	0.0190598	-0.872507	down
ENSMUSG00000017390	Aldoc	0.0179719	-2.56353	down
ENSMUSG00000040390	Map3k10	0.0416835	-1.24636	down
ENSMUSG00000042903	Foxo4	0.0153501	-1.78147	down
ENSMUSG00000033228	Scaf11	0.0303999	-0.697006	down
ENSMUSG00000040565	Btaf1	0.00767573	-2.67365	down
ENSMUSG00000022433	Csnk1e	0.00631785	-1.76977	down
ENSMUSG00000053985	Zfp14	0.0445685	-1.28159	down
ENSMUSG00000039959	Hip1	0.0317647	-0.714483	down
ENSMUSG00000028106	Rprd2	0.024179	-1.09133	down
ENSMUSG00000020868	Xylt2	0.0445964	-0.99139	down
ENSMUSG00000048000	Gigyf2	0.0111917	-0.641056	down
ENSMUSG00000074622	Mafb	0.0493955	-1.03856	down
ENSMUSG00000050640	Tmem150c	0.0425889	-2.09353	down
ENSMUSG00000059495	Arhgef12	0.0106589	-0.784725	down
ENSMUSG00000026072	Il1r1	0.0364563	-0.796034	down
ENSMUSG00000020218	Wif1	0.00230827	-4.77232	down
ENSMUSG00000037573	Tob1	0.0159016	-1.64017	down
ENSMUSG00000034290	Nek9	0.00727031	-0.846144	down
ONT.8761	ONT.8761	0.0118762	-1.86944	down
ENSMUSG00000030929	Eri2	0.0456127	-1.5025	down
ENSMUSG00000000738	Spg7	0.0112668	-0.955974	down
ONT.4694	ONT.4694	0.0445667	-1.41091	down
ENSMUSG00000020190	Mknk2	0.0155371	-0.807123	down
ENSMUSG00000103585	Pcdhgb4	0.0173947	-2.34599	down
ENSMUSG00000042302	Ehbp1	0.0486722	-0.808667	down
ENSMUSG00000045039	Megf8	0.0231069	-0.978866	down
ENSMUSG00000008035	Mid1ip1	0.0481972	-0.790834	down
ENSMUSG00000000409	Lck	0.0377785	-1.11255	down
ENSMUSG00000091264	Smim13	0.0383032	-0.948714	down
ENSMUSG00000033526	Ppip5k1	0.0361756	-0.882471	down
ENSMUSG00000022350	Washc5	0.0107212	-1.0449	down
ENSMUSG00000042202	Slc35e2	0.0467522	-1.28173	down
ENSMUSG00000034127	Tspan8	0.0491769	-1.57754	down
ENSMUSG00000066900	Suds3	0.00266631	-1.13606	down
ENSMUSG00000090035	Galnt4	0.0280293	-1.08326	down
ENSMUSG00000025083	Afap1l2	0.00727162	-1.77982	down
ENSMUSG00000018415	Gid4	0.00446988	-1.05066	down
ENSMUSG00000040725	Hnrnpul1	0.0236181	-0.610493	down
ENSMUSG00000038042	Ptpdc1	0.00343161	-3.1388	down
ENSMUSG00000031446	Cul4a	0.04849	-0.70737	down
ENSMUSG00000026918	Brd3	0.0320998	-0.642472	down
ONT.6976	ENSMUSG00000107689(Gm44386/Ensembl),NONMMUG035880.2(-/NONCODE)	0.029771	-0.744676	down
ENSMUSG00000027562	Car2	0.0480717	-0.991586	down
ENSMUSG00000015214	Mtmr1	0.0160018	-1.56776	down
ONT.2951	ONT.2951	0.04804	-1.50194	down
ENSMUSG00000005621	Zfp592	0.0118977	-1.14978	down
ENSMUSG00000040481	Bptf	0.0373732	-0.754816	down
ONT.6114	ONT.6114	0.0221856	-2.3493	down
ENSMUSG00000029507	Pus1	0.0328588	-1.68173	down
ENSMUSG00000028445	Enho	0.0268945	-1.57215	down
ENSMUSG00000035007	Rundc1	0.0269018	-0.985979	down
ENSMUSG00000048096	Lmod1	0.00126072	-1.40853	down
ENSMUSG00000046447	Camk2n1	0.0264857	-2.05387	down
ONT.2808	ONT.2808	0.00832846	-4.46356	down
ENSMUSG00000056708	Ier5	0.00135966	-1.69677	down
ENSMUSG00000073413	Ly6g6d	0.0395506	-1.57324	down
ENSMUSG00000028780	Sema3c	0.013742	-2.05664	down
ENSMUSG00000020389	Cdkl3	0.0352517	-1.84037	down
ENSMUSG00000061950	Ppp4r1	0.0131767	-1.07958	down
ENSMUSG00000020198	Ap3d1	0.0399471	-0.691873	down
ENSMUSG00000016933	Plcg1	0.0479822	-1.06664	down
ENSMUSG00000036591	Arhgap21	0.00868539	-1.24526	down
ENSMUSG00000053604	Rpia	0.000642431	-2.62648	down
ENSMUSG00000030189	Ybx3	0.0255567	-0.921888	down
ENSMUSG00000016921	Srsf6	0.0263537	-0.686354	down
ENSMUSG00000056900	Usp13	0.00910966	-0.656107	down
ENSMUSG00000021552	Gkap1	0.0438437	-0.894562	down
ENSMUSG00000037145	2210407C18Rik	0.0072244	-0.954291	down
ENSMUSG00000001248	Gramd1a	0.00275889	-1.05593	down
ENSMUSG00000047409	Ctdspl	0.0239316	-1.16135	down
ENSMUSG00000030172	Erc1	0.0293863	-1.10823	down
ENSMUSG00000075410	Prcd	0.0150392	-1.18658	down
ENSMUSG00000044477	Zfand3	0.00598475	-0.677203	down
ENSMUSG00000039496	Cdnf	0.0217336	-2.7383	down
ENSMUSG00000034575	Tent4a	0.0258491	-1.74801	down
ENSMUSG00000022265	Ank	0.0104544	-0.645616	down
ENSMUSG00000035248	Tut7	0.026017	-0.688503	down
ONT.1209	NONMMUG007068.2(-/NONCODE)	0.00457679	-0.99918	down
ENSMUSG00000020902	Ntn1	0.0407114	-0.913369	down
ENSMUSG00000038342	Mlxip	0.040788	-0.873839	down
ENSMUSG00000047181	Samd14	0.0471202	-1.67393	down
ENSMUSG00000027559	Car3	0.0345406	-2.60053	down
ENSMUSG00000022799	Arhgap31	0.00836274	-1.17266	down
ENSMUSG00000037169	Mycn	0.00249394	-4.7738	down
ENSMUSG00000055116	Arntl	0.0176905	-0.762805	down
ENSMUSG00000032396	Dis3l	0.0029684	-1.4127	down
ENSMUSG00000022142	Nup155	0.00043914	-2.62734	down
ENSMUSG00000025224	Gbf1	0.0272708	-0.807874	down
ENSMUSG00000020780	Srp68	0.034362	-0.678921	down
ENSMUSG00000032034	Kcnj5	0.0475146	-1.27616	down
ENSMUSG00000029231	Pdgfra	0.0439428	-0.795308	down
ENSMUSG00000042766	Trim46	0.0164607	-1.87093	down
ENSMUSG00000034931	Dhx8	0.0108607	-1.01383	down
ENSMUSG00000041773	Enc1	0.0167881	-1.23094	down
ENSMUSG00000047649	Cd3eap	0.0379952	-0.778709	down
ENSMUSG00000039046	Usp6nl	0.0421491	-2.09392	down
ONT.1060	ONT.1060	0.0405703	-0.704056	down
ENSMUSG00000031681	Smad1	0.0272147	-1.28645	down
ENSMUSG00000021671	Poc5	0.00943263	-0.954448	down
ENSMUSG00000037860	Aim2	0.00239461	-2.71217	down
ENSMUSG00000020183	Cpm	0.0226532	-1.95309	down
ENSMUSG00000068551	Zfp467	0.0226355	-0.741216	down
ENSMUSG00000089715	Cbx6	0.0412151	-0.810922	down
ENSMUSG00000073471	Rsph3a	0.0441962	-1.12277	down
ENSMUSG00000033983	Coil	0.0319461	-1.04401	down
ONT.1186	ONT.1186	0.0388391	-0.898876	down
ENSMUSG00000028639	Ybx1	0.00598173	-0.619411	down
ENSMUSG00000022305	Lrp12	0.0472072	-1.2841	down
ENSMUSG00000020954	Strn3	0.0416965	-0.975261	down
ENSMUSG00000042644	Itpr3	0.0217798	-1.95253	down
ENSMUSG00000030451	Herc2	0.0305828	-0.846232	down
ENSMUSG00000005802	Slc30a4	0.0222266	-2.73885	down
ENSMUSG00000016756	Cmah	0.029424	-2.22358	down
ENSMUSG00000016984	Etaa1	0.0217245	-2.73831	down
ENSMUSG00000030814	Bcl7c	0.0492158	-0.692194	down
ENSMUSG00000031865	Dctn1	0.00574584	-0.833758	down
ENSMUSG00000026737	Pip4k2a	0.0126157	-0.828463	down

## Sheet: up-regulated
#ID	gene_name	Pvalue	log2FC	regulated
ENSMUSG00000029380	Cxcl1	0.000256847	2.07664	up
ONT.7962	ONT.7962	0.0450876	1.90761	up
ENSMUSG00000042570	Mier2	0.0177059	1.06209	up
ENSMUSG00000027381	Bcl2l11	0.022003	1.42478	up
ENSMUSG00000014503	Pkd2l2	0.020706	1.00404	up
ONT.7758	ONT.7758	0.0025352	1.98232	up
ENSMUSG00000051359	Ncald	0.0142032	1.05472	up
ENSMUSG00000029676	Pot1a	0.00379931	1.58668	up
ENSMUSG00000021182	Ccdc88c	0.0299304	1.64084	up
ENSMUSG00000036882	Arhgap33	0.0391229	2.63757	up
ENSMUSG00000021250	Fos	0.0432657	0.739681	up
ENSMUSG00000026271	Gpr35	0.0428205	1.63847	up
ENSMUSG00000022339	Ebag9	0.0263633	0.7766	up
ENSMUSG00000074890	Lcmt2	0.00789353	0.932795	up
ENSMUSG00000056025	Clca3a1	0.00403609	1.03232	up
ENSMUSG00000045777	Ifitm10	0.0125433	0.998834	up
ENSMUSG00000025212	Sfxn3	0.0307573	1.44651	up
ENSMUSG00000062488	Ifit3b	0.0440087	0.821676	up
ENSMUSG00000022070	Bora	0.0316369	1.15909	up
ENSMUSG00000030142	Clec4e	0.000144212	1.44366	up
ENSMUSG00000039509	Nup133	0.0244507	0.994437	up
ENSMUSG00000032712	Resf1	0.00158066	1.03376	up
ENSMUSG00000022811	Zfp148	0.036886	0.686482	up
ENSMUSG00000009681	Bcr	0.0340781	1.25229	up
ENSMUSG00000005089	Slc1a2	0.0336754	1.74972	up
ENSMUSG00000064138	Fam172a	0.0258227	1.37427	up
ENSMUSG00000038902	Pogz	0.0243557	0.927973	up
ENSMUSG00000034543	Morc2a	0.00552148	2.4701	up
ENSMUSG00000056071	S100a9	0.00983283	1.14528	up
ENSMUSG00000068742	Cry2	0.0467764	1.51594	up
ENSMUSG00000028709	Mob3c	0.0458354	1.23664	up
ENSMUSG00000079559	Colca2	0.00749994	1.88547	up
ENSMUSG00000029576	Radil	0.0153909	1.93979	up
ENSMUSG00000020469	Myl7	0.0280486	2.39565	up
ENSMUSG00000020877	Scrn2	0.0318546	0.741198	up
ENSMUSG00000026822	Lcn2	0.0306845	0.9696	up
ENSMUSG00000068246	Apol9b	0.0238923	1.02291	up
ENSMUSG00000029449	Rhof	0.0149588	2.95109	up
ENSMUSG00000095654	Plscr5	0.0278537	2.28959	up
ENSMUSG00000033396	Spg11	0.00542529	2.40225	up
ENSMUSG00000070699	Sars2	0.011146	0.882826	up
ENSMUSG00000020641	Rsad2	0.0481495	0.609203	up
ENSMUSG00000031734	Irx3	0.00053271	2.02867	up
ENSMUSG00000028540	Dph2	0.0250825	1.33169	up
ENSMUSG00000027534	Snx16	0.0452094	0.845583	up
ENSMUSG00000004814	Ccl24	0.0116397	0.872473	up
ENSMUSG00000026941	Mamdc4	0.027727	2.28978	up
ENSMUSG00000045932	Ifit2	0.0447397	0.798665	up
ENSMUSG00000021902	Phf7	0.00235041	1.54964	up
ONT.8717	ONT.8717	0.0160952	1.41512	up
ENSMUSG00000060038	Dhps	0.0289967	0.649398	up
ENSMUSG00000025094	Slc18a2	0.0228707	2.80062	up
ENSMUSG00000028037	Ifi44	0.0156725	1.08062	up
ENSMUSG00000078881	Gm14434	0.047433	0.85387	up
ENSMUSG00000096910	Zfp955b	0.0129542	1.1658	up
ENSMUSG00000036067	Slc2a6	0.00193833	1.63244	up
ENSMUSG00000074896	Ifit3	0.034637	0.655534	up
ENSMUSG00000040026	Saa3	1.28951e-07	1.24162	up
ENSMUSG00000031337	Mtm1	0.00813317	0.939785	up
ENSMUSG00000052837	Junb	0.000489986	0.641475	up
ENSMUSG00000051439	Cd14	1.43684e-07	0.96339	up
ONT.7651	ONT.7651	0.00996234	0.947718	up
ENSMUSG00000019987	Arg1	1.23533e-05	1.01239	up
ENSMUSG00000015854	Cd5l	0.000440369	1.09091	up
ENSMUSG00000035678	Tnfsf9	0.0471537	0.819462	up
ENSMUSG00000029650	Slc46a3	0.049752	0.905548	up
ENSMUSG00000022414	Tab1	0.0251157	0.817619	up
ENSMUSG00000019917	Sept10	0.00453669	1.03099	up
ENSMUSG00000026730	Pter	0.0279301	0.716801	up
ENSMUSG00000038712	Mindy1	0.0418311	0.617277	up
ENSMUSG00000026358	Rgs1	0.0085803	1.68679	up
ENSMUSG00000021716	Srek1ip1	0.0369571	0.62395	up
ENSMUSG00000079677	Fdx1l	0.0424008	1.02173	up
ENSMUSG00000045551	Fpr1	0.00144956	1.72749	up
ENSMUSG00000034459	Ifit1	0.00849791	0.915733	up
ENSMUSG00000025261	Huwe1	0.0180472	0.91058	up
ENSMUSG00000058427	Cxcl2	2.53357e-06	3.28463	up
ENSMUSG00000059089	Fcgr4	0.00213413	0.809382	up
ENSMUSG00000041827	Oasl1	0.0172469	0.798961	up
ENSMUSG00000074417	Gm14548	0.0192902	1.84794	up
ENSMUSG00000044206	Vsig4	0.0494928	1.48395	up
ENSMUSG00000027514	Zbp1	0.00117596	0.764218	up
ENSMUSG00000038352	Arl5c	0.0101304	0.953684	up
ENSMUSG00000005501	Usp40	0.0154958	1.0255	up
ENSMUSG00000047284	Neurl4	0.0457307	1.15763	up
ENSMUSG00000056476	Med12l	0.0219673	1.63792	up
ENSMUSG00000040354	Mars	0.0496781	0.606292	up
ENSMUSG00000073643	Wdfy1	0.031913	1.02111	up
ENSMUSG00000038068	Rnf144b	0.0309884	1.38137	up
ENSMUSG00000027398	Il1b	0.000400326	2.07066	up
ENSMUSG00000048550	Thnsl1	0.00753652	1.28445	up
ENSMUSG00000087598	Zfp111	0.0066556	1.88493	up
ENSMUSG00000091649	Phf11b	0.00590092	0.948623	up
ENSMUSG00000032939	Nup93	0.0292998	0.653151	up
ENSMUSG00000033578	Tmem35a	0.0360873	0.916281	up
ENSMUSG00000003824	Syce2	0.0199964	0.833394	up
ENSMUSG00000034826	Nup54	0.0463189	0.60558	up
ENSMUSG00000062345	Serpinb2	0.00884284	1.01018	up
ENSMUSG00000046223	Plaur	0.00679386	0.604639	up
ENSMUSG00000004609	Cd33	0.029719	0.923779	up
ENSMUSG00000023034	Nr4a1	0.0318183	1.29042	up
ENSMUSG00000024604	Rbm22	0.0232428	0.590743	up
ENSMUSG00000041263	Rusc1	0.0258297	1.01775	up
ENSMUSG00000025498	Irf7	0.0010363	1.00671	up
ENSMUSG00000044937	Ttc41	0.0396966	2.16023	up
ENSMUSG00000052566	Hook2	0.0434929	0.946183	up
ENSMUSG00000032198	Dock6	0.0149	0.795753	up
ENSMUSG00000068245	Phf11d	0.0088651	0.721119	up
ENSMUSG00000046027	Stard5	0.0469494	0.662533	up
ONT.1881	ENSMUSG00000113634(Gm36756/Ensembl),NONMMUG009780.3(-/NONCODE)	0.0162474	1.27173	up
ENSMUSG00000025145	Lrrc45	0.0423058	0.785633	up
ENSMUSG00000047798	Cd300lf	0.0354462	0.834473	up
ENSMUSG00000039611	Tmem246	0.0111349	0.617857	up
ENSMUSG00000040809	Chil3	0.000112057	1.50919	up
ENSMUSG00000026390	Marco	4.71054e-05	1.60876	up
ENSMUSG00000028128	F3	0.0109703	0.717113	up
ENSMUSG00000024675	Ms4a4c	0.0100424	1.10771	up
ENSMUSG00000028182	Lrriq3	0.00757463	2.22186	up
ENSMUSG00000043535	Setx	0.0278703	1.57882	up
ENSMUSG00000033703	Fuk	0.0438879	1.48247	up
ENSMUSG00000017002	Slpi	0.0313713	0.712764	up
ENSMUSG00000049404	Rarres1	0.0203456	1.67105	up
ENSMUSG00000031242	2610002M06Rik	0.0110484	0.934065	up
ENSMUSG00000033508	Asprv1	0.019193	2.94805	up
ENSMUSG00000054855	Rnd1	0.00326591	1.39451	up
ENSMUSG00000022100	Xpo7	0.0459479	0.885948	up
