# Supplementary material for: Full-length transcriptome analysis reveals the mechanism of acupuncture at PC6 improves cardiac function in myocardial ischemia model
Source: Chin Med. 2021 Jul 8;16:55. doi: 10.1186/s13020-021-00465-8 (PMC8268520; doi:10.1186/s13020-021-00465-8)
Supplement: Supplementary file 3 — Additional file 3: Table S3. The sequences of new genes. [file 13020_2021_465_MOESM3_ESM.xls]

## Sheet: Sheet1
Gene	Length	Sequence
>ONT.2951	620	TTTTGAGACTGGGCTCCTTTGCCTGGGCTGGTTTGCCTCTGCATCCTGAGTGATGGGATTAAGCACTGCACCAATGCACAAAGGCCCAGCCCTATCCTTGCCTTCTTGTGAGAACCTTTATGGCCACCAGGTATGAGCTGGATGAATGAGGGCACAAGGGAGCCCTCTGGACGCCGAAGCTCTTTCACTAATAAAACCCCTGGTTGTAGCGGCACAAGCCTGAGATCTCAGCACGCAGAAAGAGATGGCAGGGAAATTAGGATTTCAAGACCAGTTTTGCTACACGGAGAGTTCAAGGCCAGCCTGGGCCACATGAGGTGCTGTCTCAAATATACTGAAGATCTGGCTGTTGAGATGGCTCAGTGACATAAGGTACTTGCTGTTAAGTTTGAGCTTCTG…
>ONT.1060	1198	GTCTGTCATGTGTGCCACAGCTCTGGATTATTCTGTCTTTCCTTGACCTAGGCTACTAAGACTTGCCATGTGGGTTCTGACTGGTGGGTCCTCAGGTCTCACAGCATCTTTACCCAAATTTTGTACCTGTGTCTGTAACTTCCCTCTGCCTAACTCCAAACCACCAGGGGAAAAAGCCCACATCCCCCAAAATGAAATAAGCACAGAGTCTGGGTGAGTGTTAAGAGTCAAATGCAAAACAGAAATGAAAGCTAGAGATATCTCCTCGTGCTTGTGGACGGTGAGCTTATGCAACTCCGTTTCCAACACAGCCAGTGAGACACTGGGTAGTGCAGGGGACCAGGAGGCTGTGGATGGGCCATGGCCTCAGAGTTATGTGGGAAAATGCTGTGACTTGGG…
>ONT.1186	1263	TTTGCTTTGAGGTCATGTCTCACCAAGAAGTTAAGCTGGCCTATCTACTTGCCTTAGCCTCTCAAGTAGTTCTGGACAGTATTCTAATGCTTACTGTTAAGAGTAAATGTAAGCTGGGAGGTTTACAGCAAGCCTAGTGAGACAGCGTTCCTCCTCTTGAAGTAGAATAATCCTTTCTGCTACTTCCTTTCTGCACACATTGTTTCCCAAGGGAAATAAGTATAATAACTGGGTAAATAATTTAAGGTACTACTAGTATCTTAAGAATTCCAAAAAACAGAGAAAACACTCAAAAACCAATTACGTTAACATTAAATTTACTTGTCAGACTCTCAATTCCTTCAAACTGGAAGATCAATTTACTCAGGAGTCTGGACATTACTGTGGGGGAAATTACTT…
>ONT.7758	2200	CTATGTCGTATACATACATTTATTGCATGGCTCCATCTACAACTGTAATACCCATTACATCCCAGGTGGGGCTACCAGCTCAATCCTTGCTGAGTCTTGTTACACCTGGCTCTTCTGGATCACTCCTCTCACAGCTGATGAGAGTCTGGCAGATCTTAGGAATTTCTCTAATCCTGGATCCTGCCTCTCTGTAGCCCTCTAGCTCGACCTACCCTTACCCAACTGTTGAAACTTGGCTGTGATTTTTTTCACTACACCATGCATTTGGTGCAGTCTTAATCAGTAAGCCCTTGCTGTCAGGAAACCAGAAGGGATATCTACAGGACCACAGAAAATTCTTTCTCAATTGCCCAGTCCTATGTACCTCTGAATACTCCTCATCCAAGCCTTCTTTCTCTG…
